# Supplementary material for: (1R,2S)-[(R)-1-(2-Hy­droxy­naphthalen-1-yl)naphthalen-2-yl] 2-ethynyl­cyclo­propane-1-carboxyl­ate
Source: Acta Crystallogr Sect E Struct Rep Online. 2011 May 7;67(Pt 6):o1342. doi: 10.1107/S1600536811011627 (PMC3120562; doi:10.1107/S1600536811011627)
Supplement: Supplementary file 1 [file e-67-o1342-sup1.cif]

##############################################################################
#                                                                            #
# This CIF contains the data in a paper accepted for publication in          #
# Acta Crystallographica Section E. It conforms to the requirements of       #
# Notes for Authors for Acta Crystallographica Section E, and has been       #
# peer reviewed under the auspices of the IUCr Commission on Journals.       #
#                                                                            #
# Full details of the Crystallographic Information File format               #
# are given in the paper "The Crystallographic Information File (CIF):       #
# a New Standard Archive File for Crystallography" by S. R. Hall, F. H.      #
# Allen and I. D. Brown [Acta Cryst. (1991), A47, 655-685].                  #
#                                                                            #
# The current version of the core CIF dictionary is obtainable from          #
# ftp://ftp.iucr.org/pub/cif_core.dic.                                       #
#                                                                            #
# Software is freely available for graphical display of the structure(s)     #
# in this CIF. For information consult the CIF software page                 #
# http://www.iucr.org/resources/cif/software.                                #
#                                                                            #
# This file may be used for bona fide research purposes within the           #
# scientific community so long as proper attribution is given to the journal # 
# article from which it was obtained.                                        #
#                                                                            #
##############################################################################
data_I
_audit_creation_method     SHELXL-97
_chemical_name_systematic
;
(1<i>R</i>,2<i>S</i>)-[(<i>R</i>)-1-(2-hydroxynaphthalen-1-yl)naphthalen-2-yl]
2-ethynylcyclopropane-1-carboxylate
;
_chemical_name_common     ?
_chemical_formula_moiety     'C26 H18 O3'
_chemical_formula_sum     'C26 H18 O3'
_chemical_formula_iupac     'C26 H18 O3'
_chemical_formula_weight     378.40
_chemical_melting_point     ?
_symmetry_cell_setting     orthorhombic
_symmetry_space_group_name_H-M     'P 21 21 21'
_symmetry_space_group_name_Hall     'P 2ac 2ab'
loop_
    _symmetry_equiv_pos_as_xyz
    'x, y, z'
    '-x+1/2, -y, z+1/2'
    '-x, y+1/2, -z+1/2'
    'x+1/2, -y+1/2, -z'
_cell_length_a     8.0376(11)
_cell_length_b     12.0600(17)
_cell_length_c     20.324(3)
_cell_angle_alpha     90.00
_cell_angle_beta     90.00
_cell_angle_gamma     90.00
_cell_volume     1970.1(5)
_cell_formula_units_Z     4
_cell_measurement_reflns_used     14013
_cell_measurement_theta_min     3.12
_cell_measurement_theta_max     68.22
_cell_measurement_temperature     173(2)
_exptl_crystal_description     block
_exptl_crystal_colour     colorless
_exptl_crystal_size_max     0.65
_exptl_crystal_size_mid     0.48
_exptl_crystal_size_min     0.35
_exptl_crystal_density_diffrn     1.276
_exptl_crystal_density_meas     ?
_exptl_crystal_density_method     'not measured'
_exptl_crystal_F_000     792
_exptl_absorpt_coefficient_mu     0.662
_exptl_absorpt_correction_type     multi-scan
_exptl_absorpt_process_details     '(ABSCOR; Higashi, 2001)'
_exptl_absorpt_correction_T_min     0.6728
_exptl_absorpt_correction_T_max     0.8013
_exptl_special_details
;
;
_diffrn_ambient_temperature     173(2)
_diffrn_radiation_type     CuK\a
_diffrn_radiation_wavelength     1.54186
_diffrn_radiation_source     'rotating anode'
_diffrn_radiation_monochromator     graphite
_diffrn_measurement_device_type     'Rigaku R-AXIS RAPID IP area-detector'
_diffrn_measurement_method     '\w scans'
_diffrn_detector_area_resol_mean     ?
_diffrn_reflns_number     13939
_diffrn_reflns_av_R_equivalents     0.0320
_diffrn_reflns_av_sigmaI/netI     0.0270
_diffrn_reflns_theta_min     4.26
_diffrn_reflns_theta_max     68.22
_diffrn_reflns_theta_full     68.22
_diffrn_measured_fraction_theta_max     0.990
_diffrn_measured_fraction_theta_full     0.990
_diffrn_reflns_limit_h_min     -9
_diffrn_reflns_limit_h_max     9
_diffrn_reflns_limit_k_min     -12
_diffrn_reflns_limit_k_max     14
_diffrn_reflns_limit_l_min     -24
_diffrn_reflns_limit_l_max     24
_diffrn_standards_number     ?
_diffrn_standards_interval_count     ?
_diffrn_standards_interval_time     ?
_diffrn_standards_decay_%     ?
_refine_special_details
;
Refinement of <i>F</i>^2^ against ALL reflections. The weighted <i>R</i>-factor
<i>wR</i> and goodness of fit <i>S</i> are based on <i>F</i>^2^, conventional
<i>R</i>-factors <i>R</i> are based on <i>F</i>, with <i>F</i> set to zero for
negative <i>F</i>^2^. The threshold expression of <i>F</i>^2^ >
\s(<i>F</i>^2^) is used only for calculating <i>R</i>-factors(gt) <i>etc</i>.
and is not relevant to the choice of reflections for refinement.
<i>R</i>-factors based on <i>F</i>^2^ are statistically about twice as large
as those based on <i>F</i>, and <i>R</i>- factors based on ALL data will be
even larger.
;
_reflns_number_total     3554
_reflns_number_gt     3391
_reflns_threshold_expression     >2sigma(I)
_refine_ls_structure_factor_coef     Fsqd
_refine_ls_matrix_type     full
_refine_ls_R_factor_all     0.0336
_refine_ls_R_factor_gt     0.0319
_refine_ls_wR_factor_gt     0.0723
_refine_ls_wR_factor_ref     0.0735
_refine_ls_goodness_of_fit_ref     1.067
_refine_ls_restrained_S_all     1.067
_refine_ls_number_reflns     3554
_refine_ls_number_parameters     262
_refine_ls_number_restraints     0
_refine_ls_hydrogen_treatment     constr
_refine_ls_weighting_scheme     calc
_refine_ls_weighting_details
         'calc w=1/[\s^2^(Fo^2^)+(0.0274P)^2^+0.3717P] where P=(Fo^2^+2Fc^2^)/3'
_atom_sites_solution_hydrogens     geom
_atom_sites_solution_primary     direct
_atom_sites_solution_secondary     difmap
_refine_ls_shift/su_max     0.001
_refine_ls_shift/su_mean     0.000
_refine_diff_density_max     0.114
_refine_diff_density_min     -0.134
_refine_ls_extinction_method     none
_refine_ls_extinction_coef     ?
_refine_ls_abs_structure_details     'Flack (1983), 1471 Friedel pairs'
_refine_ls_abs_structure_Flack     -0.06(19)
loop_
    _atom_type_symbol
    _atom_type_description
    _atom_type_scat_dispersion_real
    _atom_type_scat_dispersion_imag
    _atom_type_scat_source
    'C' 'C' 0.0181 0.0091
                         'International Tables Vol C Tables 4.2.6.8 and 6.1.1.4'
    'H' 'H' 0.0000 0.0000
                         'International Tables Vol C Tables 4.2.6.8 and 6.1.1.4'
    'O' 'O' 0.0492 0.0322
                         'International Tables Vol C Tables 4.2.6.8 and 6.1.1.4'
_computing_data_collection     'RAPID-AUTO (Rigaku 1998)'
_computing_cell_refinement     'RAPID-AUTO (Rigaku 1998)'
_computing_data_reduction     'RAPID-AUTO (Rigaku 1998)'
_computing_structure_solution     'SHELXS97 (Sheldrick, 2008)'
_computing_structure_refinement     'SHELXL97 (Sheldrick, 2008)'
_computing_molecular_graphics     'XP in SHELXTL (Sheldrick, 2008)'
_computing_publication_material     'SHELXL97 (Sheldrick, 2008)'
loop_
    _atom_site_type_symbol
    _atom_site_label
    _atom_site_fract_x
    _atom_site_fract_y
    _atom_site_fract_z
    _atom_site_U_iso_or_equiv
    _atom_site_adp_type
    _atom_site_calc_flag
    _atom_site_refinement_flags
    _atom_site_occupancy
    _atom_site_symmetry_multiplicity
    _atom_site_disorder_assembly
    _atom_site_disorder_group
    O O1 0.82773(14) 0.36744(9) 0.81560(6) 0.0412(3) Uani d . 1 1 . .
    H H1A 0.9241 0.3840 0.8030 0.062 Uiso calc R 1 1 . .
    O O2 0.41585(13) 0.38707(9) 0.74612(5) 0.0360(3) Uani d . 1 1 . .
    O O3 0.15312(14) 0.43096(11) 0.77423(6) 0.0443(3) Uani d . 1 1 . .
    C C1 0.75354(19) 0.45851(13) 0.84229(7) 0.0294(3) Uani d . 1 1 . .
    C C2 0.84313(19) 0.55862(13) 0.85081(8) 0.0326(3) Uani d . 1 1 . .
    H H2A 0.9556 0.5632 0.8367 0.039 Uiso calc R 1 1 . .
    C C3 0.7695(2) 0.64824(13) 0.87909(7) 0.0329(4) Uani d . 1 1 . .
    H H3A 0.8313 0.7147 0.8847 0.039 Uiso calc R 1 1 . .
    C C4 0.6014(2) 0.64350(13) 0.90027(7) 0.0306(3) Uani d . 1 1 . .
    C C5 0.5215(2) 0.73583(14) 0.92935(8) 0.0374(4) Uani d . 1 1 . .
    H H5A 0.5808 0.8035 0.9340 0.045 Uiso calc R 1 1 . .
    C C6 0.3614(2) 0.72960(14) 0.95074(8) 0.0415(4) Uani d . 1 1 . .
    H H6A 0.3103 0.7920 0.9709 0.050 Uiso calc R 1 1 . .
    C C7 0.2721(2) 0.63017(15) 0.94282(8) 0.0402(4) Uani d . 1 1 . .
    H H7A 0.1599 0.6260 0.9573 0.048 Uiso calc R 1 1 . .
    C C8 0.3447(2) 0.53947(14) 0.91456(8) 0.0350(4) Uani d . 1 1 . .
    H H8A 0.2821 0.4732 0.9097 0.042 Uiso calc R 1 1 . .
    C C9 0.51197(19) 0.54257(12) 0.89239(7) 0.0280(3) Uani d . 1 1 . .
    C C10 0.59105(18) 0.44935(12) 0.86295(7) 0.0270(3) Uani d . 1 1 . .
    C C11 0.50195(18) 0.34074(12) 0.85607(7) 0.0279(3) Uani d . 1 1 . .
    C C12 0.4190(2) 0.31262(13) 0.79970(7) 0.0319(3) Uani d . 1 1 . .
    C C13 0.3400(2) 0.21003(15) 0.79066(8) 0.0419(4) Uani d . 1 1 . .
    H H13A 0.2861 0.1937 0.7502 0.050 Uiso calc R 1 1 . .
    C C14 0.3408(2) 0.13429(14) 0.83998(9) 0.0406(4) Uani d . 1 1 . .
    H H14A 0.2880 0.0646 0.8338 0.049 Uiso calc R 1 1 . .
    C C15 0.4194(2) 0.15809(13) 0.90047(8) 0.0341(4) Uani d . 1 1 . .
    C C16 0.4193(2) 0.08122(14) 0.95328(9) 0.0411(4) Uani d . 1 1 . .
    H H16A 0.3670 0.0112 0.9477 0.049 Uiso calc R 1 1 . .
    C C17 0.4927(2) 0.10604(15) 1.01160(10) 0.0460(4) Uani d . 1 1 . .
    H H17A 0.4917 0.0534 1.0463 0.055 Uiso calc R 1 1 . .
    C C18 0.5704(2) 0.20966(16) 1.02082(9) 0.0460(4) Uani d . 1 1 . .
    H H18A 0.6197 0.2271 1.0620 0.055 Uiso calc R 1 1 . .
    C C19 0.5753(2) 0.28568(15) 0.97044(8) 0.0363(4) Uani d . 1 1 . .
    H H19A 0.6297 0.3548 0.9770 0.044 Uiso calc R 1 1 . .
    C C20 0.50037(19) 0.26228(13) 0.90897(7) 0.0296(3) Uani d . 1 1 . .
    C C21 0.2672(2) 0.43827(14) 0.73624(8) 0.0355(4) Uani d . 1 1 . .
    C C22 0.2674(2) 0.49921(16) 0.67393(9) 0.0469(4) Uani d . 1 1 . .
    H H22A 0.3780 0.5094 0.6522 0.056 Uiso calc R 1 1 . .
    C C23 0.1432(3) 0.59106(16) 0.66459(12) 0.0627(6) Uani d . 1 1 . .
    H H23A 0.0669 0.6075 0.7016 0.075 Uiso calc R 1 1 . .
    H H23B 0.1790 0.6568 0.6391 0.075 Uiso calc R 1 1 . .
    C C24 0.1168(2) 0.48554(16) 0.62786(9) 0.0482(5) Uani d . 1 1 . .
    H H24A 0.1427 0.4888 0.5798 0.058 Uiso calc R 1 1 . .
    C C25 -0.0173(2) 0.41205(15) 0.64584(9) 0.0424(4) Uani d . 1 1 . .
    C C26 -0.1269(3) 0.35242(17) 0.66089(10) 0.0527(5) Uani d . 1 1 . .
    H H26 -0.2153 0.3043 0.6730 0.063 Uiso calc R 1 1 . .
loop_
    _atom_site_aniso_label
    _atom_site_aniso_U_11
    _atom_site_aniso_U_22
    _atom_site_aniso_U_33
    _atom_site_aniso_U_12
    _atom_site_aniso_U_13
    _atom_site_aniso_U_23
    O1 0.0302(6) 0.0372(6) 0.0561(7) -0.0033(5) 0.0157(5) -0.0033(6)
    O2 0.0278(6) 0.0474(7) 0.0327(5) -0.0075(5) 0.0028(5) 0.0014(5)
    O3 0.0312(6) 0.0593(8) 0.0424(6) -0.0025(6) 0.0080(5) 0.0005(6)
    C1 0.0271(8) 0.0314(8) 0.0295(7) -0.0030(6) 0.0028(6) 0.0018(6)
    C2 0.0255(8) 0.0375(9) 0.0348(8) -0.0076(7) -0.0016(6) 0.0075(7)
    C3 0.0351(9) 0.0309(8) 0.0326(8) -0.0127(7) -0.0058(7) 0.0051(7)
    C4 0.0351(9) 0.0284(8) 0.0283(7) -0.0050(7) -0.0044(6) 0.0023(6)
    C5 0.0478(11) 0.0284(8) 0.0360(8) -0.0054(7) -0.0053(7) -0.0035(7)
    C6 0.0493(11) 0.0341(9) 0.0410(9) 0.0048(8) 0.0017(8) -0.0082(8)
    C7 0.0348(9) 0.0434(10) 0.0426(9) 0.0005(8) 0.0057(7) -0.0074(8)
    C8 0.0319(8) 0.0348(9) 0.0384(8) -0.0041(7) 0.0026(7) -0.0075(7)
    C9 0.0282(7) 0.0293(8) 0.0265(7) -0.0046(6) -0.0021(6) 0.0001(6)
    C10 0.0246(7) 0.0278(8) 0.0284(7) -0.0051(6) -0.0003(6) 0.0008(6)
    C11 0.0212(7) 0.0294(8) 0.0330(8) -0.0031(6) 0.0055(6) -0.0057(6)
    C12 0.0268(8) 0.0353(8) 0.0336(8) -0.0046(7) 0.0062(6) -0.0031(7)
    C13 0.0388(10) 0.0458(10) 0.0411(9) -0.0132(8) 0.0013(7) -0.0116(8)
    C14 0.0368(9) 0.0315(9) 0.0536(10) -0.0108(7) 0.0050(8) -0.0121(8)
    C15 0.0264(8) 0.0299(8) 0.0458(9) 0.0004(7) 0.0098(7) -0.0029(7)
    C16 0.0326(9) 0.0274(8) 0.0633(11) 0.0020(7) 0.0120(8) 0.0060(8)
    C17 0.0343(9) 0.0432(10) 0.0604(11) 0.0055(8) 0.0063(9) 0.0200(9)
    C18 0.0352(9) 0.0567(11) 0.0461(10) -0.0030(9) -0.0038(8) 0.0114(9)
    C19 0.0289(8) 0.0394(9) 0.0405(9) -0.0038(7) -0.0004(7) 0.0037(7)
    C20 0.0219(8) 0.0285(8) 0.0385(8) -0.0010(6) 0.0056(6) -0.0024(6)
    C21 0.0280(8) 0.0412(10) 0.0374(8) -0.0076(7) 0.0006(7) -0.0033(7)
    C22 0.0373(10) 0.0528(11) 0.0505(10) -0.0067(8) 0.0051(8) 0.0117(9)
    C23 0.0663(14) 0.0381(10) 0.0838(15) -0.0042(10) 0.0040(12) 0.0158(11)
    C24 0.0474(11) 0.0546(12) 0.0426(9) 0.0085(9) 0.0007(8) 0.0120(9)
    C25 0.0414(10) 0.0404(10) 0.0452(10) 0.0136(8) -0.0111(8) -0.0059(8)
    C26 0.0463(12) 0.0469(11) 0.0649(12) -0.0016(9) -0.0109(9) -0.0083(10)
_geom_special_details
;
All e.s.d.'s (except the e.s.d. in the dihedral angle between two l.s. planes)
are estimated using the full covariance matrix. The cell e.s.d.'s are taken
into account individually in the estimation of e.s.d.'s in distances, angles
and torsion angles; correlations between e.s.d.'s in cell parameters are only
used when they are defined by crystal symmetry. An approximate (isotropic)
treatment of cell e.s.d.'s is used for estimating e.s.d.'s involving l.s.
planes.
;
loop_
    _geom_bond_atom_site_label_1
    _geom_bond_atom_site_label_2
    _geom_bond_site_symmetry_2
    _geom_bond_distance
    _geom_bond_publ_flag
    O1 C1 . 1.3623(18) ?
    O1 H1A . 0.8400 ?
    O2 C21 . 1.3596(19) ?
    O2 C12 . 1.4116(18) ?
    O3 C21 . 1.2021(19) ?
    C1 C10 . 1.376(2) ?
    C1 C2 . 1.416(2) ?
    C2 C3 . 1.360(2) ?
    C2 H2A . 0.9500 ?
    C3 C4 . 1.419(2) ?
    C3 H3A . 0.9500 ?
    C4 C5 . 1.415(2) ?
    C4 C9 . 1.423(2) ?
    C5 C6 . 1.360(3) ?
    C5 H5A . 0.9500 ?
    C6 C7 . 1.407(2) ?
    C6 H6A . 0.9500 ?
    C7 C8 . 1.366(2) ?
    C7 H7A . 0.9500 ?
    C8 C9 . 1.418(2) ?
    C8 H8A . 0.9500 ?
    C9 C10 . 1.423(2) ?
    C10 C11 . 1.4994(19) ?
    C11 C12 . 1.368(2) ?
    C11 C20 . 1.432(2) ?
    C12 C13 . 1.403(2) ?
    C13 C14 . 1.356(2) ?
    C13 H13A . 0.9500 ?
    C14 C15 . 1.412(2) ?
    C14 H14A . 0.9500 ?
    C15 C16 . 1.418(2) ?
    C15 C20 . 1.426(2) ?
    C16 C17 . 1.357(3) ?
    C16 H16A . 0.9500 ?
    C17 C18 . 1.410(3) ?
    C17 H17A . 0.9500 ?
    C18 C19 . 1.375(2) ?
    C18 H18A . 0.9500 ?
    C19 C20 . 1.415(2) ?
    C19 H19A . 0.9500 ?
    C21 C22 . 1.464(2) ?
    C22 C23 . 1.503(3) ?
    C22 C24 . 1.539(3) ?
    C22 H22A . 1.0000 ?
    C23 C24 . 1.491(3) ?
    C23 H23A . 0.9900 ?
    C23 H23B . 0.9900 ?
    C24 C25 . 1.442(3) ?
    C24 H24A . 1.0000 ?
    C25 C26 . 1.178(3) ?
    C26 H26 . 0.9500 ?
loop_
    _geom_angle_atom_site_label_1
    _geom_angle_atom_site_label_2
    _geom_angle_atom_site_label_3
    _geom_angle_site_symmetry_1
    _geom_angle_site_symmetry_3
    _geom_angle
    _geom_angle_publ_flag
    C1 O1 H1A . . 109.5 ?
    C21 O2 C12 . . 114.75(12) ?
    O1 C1 C10 . . 118.17(13) ?
    O1 C1 C2 . . 120.89(13) ?
    C10 C1 C2 . . 120.90(14) ?
    C3 C2 C1 . . 120.53(14) ?
    C3 C2 H2A . . 119.7 ?
    C1 C2 H2A . . 119.7 ?
    C2 C3 C4 . . 120.70(14) ?
    C2 C3 H3A . . 119.6 ?
    C4 C3 H3A . . 119.6 ?
    C5 C4 C3 . . 121.82(15) ?
    C5 C4 C9 . . 119.42(14) ?
    C3 C4 C9 . . 118.77(14) ?
    C6 C5 C4 . . 121.29(15) ?
    C6 C5 H5A . . 119.4 ?
    C4 C5 H5A . . 119.4 ?
    C5 C6 C7 . . 119.55(16) ?
    C5 C6 H6A . . 120.2 ?
    C7 C6 H6A . . 120.2 ?
    C8 C7 C6 . . 120.84(16) ?
    C8 C7 H7A . . 119.6 ?
    C6 C7 H7A . . 119.6 ?
    C7 C8 C9 . . 121.15(15) ?
    C7 C8 H8A . . 119.4 ?
    C9 C8 H8A . . 119.4 ?
    C8 C9 C4 . . 117.75(14) ?
    C8 C9 C10 . . 122.41(14) ?
    C4 C9 C10 . . 119.84(13) ?
    C1 C10 C9 . . 119.25(13) ?
    C1 C10 C11 . . 119.66(13) ?
    C9 C10 C11 . . 121.06(12) ?
    C12 C11 C20 . . 117.42(13) ?
    C12 C11 C10 . . 121.83(13) ?
    C20 C11 C10 . . 120.75(13) ?
    C11 C12 C13 . . 123.30(15) ?
    C11 C12 O2 . . 119.81(13) ?
    C13 C12 O2 . . 116.85(14) ?
    C14 C13 C12 . . 119.67(15) ?
    C14 C13 H13A . . 120.2 ?
    C12 C13 H13A . . 120.2 ?
    C13 C14 C15 . . 120.59(15) ?
    C13 C14 H14A . . 119.7 ?
    C15 C14 H14A . . 119.7 ?
    C14 C15 C16 . . 121.74(15) ?
    C14 C15 C20 . . 119.28(15) ?
    C16 C15 C20 . . 118.98(15) ?
    C17 C16 C15 . . 121.09(16) ?
    C17 C16 H16A . . 119.5 ?
    C15 C16 H16A . . 119.5 ?
    C16 C17 C18 . . 120.29(17) ?
    C16 C17 H17A . . 119.9 ?
    C18 C17 H17A . . 119.9 ?
    C19 C18 C17 . . 120.31(17) ?
    C19 C18 H18A . . 119.8 ?
    C17 C18 H18A . . 119.8 ?
    C18 C19 C20 . . 120.81(15) ?
    C18 C19 H19A . . 119.6 ?
    C20 C19 H19A . . 119.6 ?
    C19 C20 C15 . . 118.50(14) ?
    C19 C20 C11 . . 121.81(13) ?
    C15 C20 C11 . . 119.69(14) ?
    O3 C21 O2 . . 122.84(15) ?
    O3 C21 C22 . . 126.36(16) ?
    O2 C21 C22 . . 110.79(14) ?
    C21 C22 C23 . . 118.58(17) ?
    C21 C22 C24 . . 118.15(15) ?
    C23 C22 C24 . . 58.66(13) ?
    C21 C22 H22A . . 116.4 ?
    C23 C22 H22A . . 116.4 ?
    C24 C22 H22A . . 116.4 ?
    C24 C23 C22 . . 61.87(13) ?
    C24 C23 H23A . . 117.6 ?
    C22 C23 H23A . . 117.6 ?
    C24 C23 H23B . . 117.6 ?
    C22 C23 H23B . . 117.6 ?
    H23A C23 H23B . . 114.7 ?
    C25 C24 C23 . . 120.26(17) ?
    C25 C24 C22 . . 119.94(15) ?
    C23 C24 C22 . . 59.47(13) ?
    C25 C24 H24A . . 115.3 ?
    C23 C24 H24A . . 115.3 ?
    C22 C24 H24A . . 115.3 ?
    C26 C25 C24 . . 179.6(2) ?
    C25 C26 H26 . . 180.0 ?
loop_
    _geom_torsion_atom_site_label_1
    _geom_torsion_atom_site_label_2
    _geom_torsion_atom_site_label_3
    _geom_torsion_atom_site_label_4
    _geom_torsion_site_symmetry_1
    _geom_torsion_site_symmetry_2
    _geom_torsion_site_symmetry_3
    _geom_torsion_site_symmetry_4
    _geom_torsion
    _geom_torsion_publ_flag
    O1 C1 C2 C3 . . . . -178.23(13) ?
    C10 C1 C2 C3 . . . . -0.6(2) ?
    C1 C2 C3 C4 . . . . -0.4(2) ?
    C2 C3 C4 C5 . . . . -179.49(15) ?
    C2 C3 C4 C9 . . . . 1.1(2) ?
    C3 C4 C5 C6 . . . . -178.58(15) ?
    C9 C4 C5 C6 . . . . 0.9(2) ?
    C4 C5 C6 C7 . . . . -1.1(2) ?
    C5 C6 C7 C8 . . . . 0.7(3) ?
    C6 C7 C8 C9 . . . . 0.0(3) ?
    C7 C8 C9 C4 . . . . -0.3(2) ?
    C7 C8 C9 C10 . . . . 179.83(15) ?
    C5 C4 C9 C8 . . . . -0.1(2) ?
    C3 C4 C9 C8 . . . . 179.33(14) ?
    C5 C4 C9 C10 . . . . 179.75(13) ?
    C3 C4 C9 C10 . . . . -0.8(2) ?
    O1 C1 C10 C9 . . . . 178.55(13) ?
    C2 C1 C10 C9 . . . . 0.9(2) ?
    O1 C1 C10 C11 . . . . 0.4(2) ?
    C2 C1 C10 C11 . . . . -177.20(14) ?
    C8 C9 C10 C1 . . . . 179.69(14) ?
    C4 C9 C10 C1 . . . . -0.2(2) ?
    C8 C9 C10 C11 . . . . -2.2(2) ?
    C4 C9 C10 C11 . . . . 177.90(13) ?
    C1 C10 C11 C12 . . . . -87.34(18) ?
    C9 C10 C11 C12 . . . . 94.59(18) ?
    C1 C10 C11 C20 . . . . 92.87(17) ?
    C9 C10 C11 C20 . . . . -85.20(17) ?
    C20 C11 C12 C13 . . . . -2.8(2) ?
    C10 C11 C12 C13 . . . . 177.41(15) ?
    C20 C11 C12 O2 . . . . 179.69(12) ?
    C10 C11 C12 O2 . . . . -0.1(2) ?
    C21 O2 C12 C11 . . . . -107.04(16) ?
    C21 O2 C12 C13 . . . . 75.28(18) ?
    C11 C12 C13 C14 . . . . 1.5(3) ?
    O2 C12 C13 C14 . . . . 179.06(15) ?
    C12 C13 C14 C15 . . . . 0.5(3) ?
    C13 C14 C15 C16 . . . . 178.77(16) ?
    C13 C14 C15 C20 . . . . -0.9(2) ?
    C14 C15 C16 C17 . . . . -178.77(16) ?
    C20 C15 C16 C17 . . . . 0.9(2) ?
    C15 C16 C17 C18 . . . . 0.2(3) ?
    C16 C17 C18 C19 . . . . -1.2(3) ?
    C17 C18 C19 C20 . . . . 1.1(2) ?
    C18 C19 C20 C15 . . . . 0.1(2) ?
    C18 C19 C20 C11 . . . . 179.15(15) ?
    C14 C15 C20 C19 . . . . 178.64(15) ?
    C16 C15 C20 C19 . . . . -1.1(2) ?
    C14 C15 C20 C11 . . . . -0.4(2) ?
    C16 C15 C20 C11 . . . . 179.84(14) ?
    C12 C11 C20 C19 . . . . -176.82(15) ?
    C10 C11 C20 C19 . . . . 3.0(2) ?
    C12 C11 C20 C15 . . . . 2.2(2) ?
    C10 C11 C20 C15 . . . . -177.97(13) ?
    C12 O2 C21 O3 . . . . 8.2(2) ?
    C12 O2 C21 C22 . . . . -170.69(13) ?
    O3 C21 C22 C23 . . . . 22.1(3) ?
    O2 C21 C22 C23 . . . . -159.11(16) ?
    O3 C21 C22 C24 . . . . -45.6(3) ?
    O2 C21 C22 C24 . . . . 133.24(16) ?
    C21 C22 C23 C24 . . . . -107.30(19) ?
    C22 C23 C24 C25 . . . . 109.08(18) ?
    C21 C22 C24 C25 . . . . -1.6(3) ?
    C23 C22 C24 C25 . . . . -109.6(2) ?
    C21 C22 C24 C23 . . . . 108.0(2) ?
    C23 C24 C25 C26 . . . .  -1E1(4)
                                    ?
    C22 C24 C25 C26 . . . .  6E1(4)
                                   ?
loop_
    _geom_hbond_atom_site_label_D
    _geom_hbond_atom_site_label_H
    _geom_hbond_atom_site_label_A
    _geom_hbond_site_symmetry_A
    _geom_hbond_distance_DH
    _geom_hbond_distance_HA
    _geom_hbond_distance_DA
    _geom_hbond_angle_DHA
    O1 H1A O3 1_655 0.84 2.01 2.8520(16) 177.3
data_global
_journal_date_recd_electronic     2010-11-01
_journal_date_accepted     2011-03-29
_journal_name_full     'Acta Crystallographica, Section E'
_journal_year     2011
_journal_volume     67
_journal_issue      6
_journal_page_first     o1342
_journal_page_last     o1342
_journal_paper_category     QO
_journal_coeditor_code     GW2095
_publ_contact_author_name     'Zhaohai Qin'
_publ_contact_author_address
;
College of Science, China Agricultural University,
100094 Beijing, People's Republic of China
;
_publ_contact_author_email     'qinzhaohai@263.net'
_publ_contact_author_fax     '+86-10-950507-710419'
_publ_contact_author_phone     ?
_publ_section_title
;
(1<i>R</i>,2<i>S</i>)-[(<i>R</i>)-1-(2-Hydroxynaphthalen-1-yl)naphthalen-2-yl]
2-ethynylcyclopropane-1-carboxylate
;
_publ_section_title_footnote     .
loop_
    _publ_author_name
    _publ_author_footnote
    _publ_author_address
    'Fan, Jinlong' .
;
College of Science, China Agricultural University, 100094 Beijing,
People's Republic of China
;
    'Qin, Zhaohai' .
;
College of Science, China Agricultural University, 100094 Beijing,
People's Republic of China
;
_publ_section_synopsis     .
