# Supplementary material for: (1R,2S)-[(R)-1-(2-Hy­droxy­naphthalen-1-yl)naphthalen-2-yl] 2-ethynyl­cyclo­propane-1-carboxyl­ate
Source: Acta Crystallogr Sect E Struct Rep Online. 2011 May 7;67(Pt 6):o1342. doi: 10.1107/S1600536811011627 (PMC3120562; doi:10.1107/S1600536811011627)
Supplement: Supplementary file 2 [file e-67-o1342-Isup2.hkl]

# 
# h,k,l, Fc-squared, Fo-squared, sigma(Fo-squared) and status flag 
# 
data_I
_shelx_title ' sx2902 in P2(1)2(1)2(1)' 
_shelx_refln_list_code          4 
_shelx_F_calc_maximum      134.09 
_exptl_crystal_F_000       792.00 
_reflns_d_resolution_high  0.8302 
 
loop_ 
 _symmetry_equiv_pos_as_xyz 
 'x, y, z' 
 '-x+1/2, -y, z+1/2' 
 '-x, y+1/2, -z+1/2' 
 'x+1/2, -y+1/2, -z' 
 
_cell_length_a     8.0376 
_cell_length_b    12.0600 
_cell_length_c    20.3239 
_cell_angle_alpha  90.000 
_cell_angle_beta   90.000 
_cell_angle_gamma  90.000 
 
_shelx_F_squared_multiplier     1.000 
 
loop_ 
 _refln_index_h 
 _refln_index_k 
 _refln_index_l 
 _refln_F_squared_calc 
 _refln_F_squared_meas 
 _refln_F_squared_sigma 
 _refln_observed_status 
   2   0   0      879.96      936.83     12.31 o 
   4   0   0      608.05      586.88      6.54 o 
   6   0   0        8.47       10.58      2.46 o 
   1   1   0       98.27      102.16      1.02 o 
   2   1   0     3836.67     3614.73     46.43 o 
   3   1   0      559.07      576.65      5.13 o 
   4   1   0      160.50      183.68      1.62 o 
   5   1   0      101.97      114.84      1.53 o 
   6   1   0        0.01        2.66      1.15 o 
   7   1   0       89.63      103.05      5.06 o 
   8   1   0        5.08        3.30      2.32 o 
   0   2   0      939.55      938.11     18.38 o 
   1   2   0     4885.46     4785.62     67.68 o 
   2   2   0     4244.38     4075.07     57.69 o 
   3   2   0     1020.76     1013.51      8.60 o 
   4   2   0        0.99        3.26      0.40 o 
   5   2   0      210.64      202.13      3.71 o 
   6   2   0        7.32        9.40      1.59 o 
   7   2   0      332.02      325.74     12.70 o 
   8   2   0      150.66      159.80     10.35 o 
   9   2   0       39.99       35.46      3.04 o 
   1   3   0     6941.27     6831.03    124.48 o 
   2   3   0     1846.85     1887.30     27.86 o 
   3   3   0        6.75        9.49      0.42 o 
   4   3   0     1025.13     1053.05     12.33 o 
   5   3   0      651.66      576.75     10.44 o 
   6   3   0       43.56       45.51      2.72 o 
   7   3   0       10.19        9.99      1.89 o 
   8   3   0       92.60      103.24      5.02 o 
   9   3   0       33.17       30.07      2.00 o 
   0   4   0     2110.59     2117.05     30.40 o 
   1   4   0      562.20      543.23      4.22 o 
   2   4   0       37.77       40.00      1.58 o 
   3   4   0     1980.10     2058.49     28.20 o 
   4   4   0      229.91      251.81      3.21 o 
   5   4   0      433.06      397.64     15.14 o 
   6   4   0        2.52        4.59      2.42 o 
   7   4   0      118.02      105.60      6.05 o 
   8   4   0       41.19       39.41      3.34 o 
   9   4   0       30.25       29.89      2.00 o 
   1   5   0       18.43       19.67      0.78 o 
   2   5   0     9542.16     9625.02    281.12 o 
   3   5   0      139.35      161.75      5.01 o 
   4   5   0        1.29        4.69      0.71 o 
   5   5   0        0.09        3.03      2.89 o 
   6   5   0      957.49      958.23     34.72 o 
   7   5   0        0.97        1.92      1.78 o 
   8   5   0       42.26       53.39      5.30 o 
   9   5   0        0.16       -0.23      1.32 o 
   0   6   0      417.69      428.88      4.84 o 
   1   6   0        4.54        9.52      0.67 o 
   2   6   0      796.23      812.71      9.57 o 
   3   6   0       51.52       59.43      1.51 o 
   4   6   0       15.05       14.05      1.58 o 
   5   6   0        3.91        4.06      1.75 o 
   6   6   0      375.49      364.70     16.54 o 
   7   6   0       77.55       78.60      5.53 o 
   8   6   0        0.98        0.39      1.06 o 
   1   7   0      390.75      390.33      6.75 o 
   2   7   0      846.76      810.93     10.18 o 
   3   7   0       21.46       30.17      2.11 o 
   4   7   0        7.86        8.86      1.32 o 
   5   7   0      382.27      399.66     10.62 o 
   6   7   0       20.03       25.60      2.67 o 
   7   7   0        0.02        1.48      1.54 o 
   8   7   0       60.81       68.54      5.21 o 
   0   8   0       81.49       80.59      3.61 o 
   1   8   0       18.25       17.22      1.60 o 
   2   8   0        4.31        4.99      0.95 o 
   3   8   0      335.27      324.31      7.76 o 
   4   8   0       32.79       26.82      4.11 o 
   5   8   0      240.05      239.63      8.19 o 
   6   8   0       53.28       55.50      3.72 o 
   7   8   0        8.18        4.92      1.48 o 
   8   8   0       21.97       14.24      3.08 o 
   1   9   0      298.96      303.91     16.53 o 
   2   9   0        5.02        5.15      1.66 o 
   3   9   0      120.11      103.92      5.66 o 
   4   9   0        6.83       10.73      2.28 o 
   5   9   0       66.40       61.81      3.54 o 
   6   9   0        1.84        1.59      1.35 o 
   7   9   0      233.59      244.13      7.53 o 
   0  10   0      813.62      825.87     33.85 o 
   1  10   0      128.14      135.57      6.04 o 
   2  10   0       52.12       54.42      4.90 o 
   3  10   0      310.01      284.44     10.11 o 
   4  10   0       48.94       45.12      3.03 o 
   5  10   0       73.95       75.17      3.55 o 
   6  10   0       50.81       39.41      4.13 o 
   7  10   0      102.71      110.77      7.20 o 
   1  11   0      505.37      505.09     15.36 o 
   2  11   0        0.06        3.81      2.48 o 
   3  11   0       48.27       50.64      5.86 o 
   4  11   0       94.08      112.79      8.95 o 
   5  11   0        6.97        6.34      1.65 o 
   6  11   0        3.14        3.46      0.99 o 
   0  12   0      106.37      109.95      7.69 o 
   1  12   0       54.74       60.40      4.75 o 
   2  12   0      131.09      124.88      6.63 o 
   3  12   0      146.09      141.67      8.88 o 
   4  12   0       45.55       59.46      5.13 o 
   5  12   0      121.89      128.16      6.60 o 
   1  13   0        8.18        7.39      2.30 o 
   2  13   0       24.46       19.32      4.93 o 
   3  13   0      159.00      160.63      8.08 o 
   4  13   0       86.02      103.23      5.42 o 
   0  14   0      118.73      115.95      5.55 o 
   1  14   0       43.93       42.99      3.93 o 
   2  14   0      113.37      118.33      5.50 o 
   1   0   1     4950.22     4667.66     67.38 o 
   2   0   1     2439.56     2297.86     26.36 o 
   3   0   1     2470.76     2478.95     27.71 o 
   4   0   1     2695.28     2784.42     34.42 o 
   5   0   1      167.07      175.02      2.77 o 
   6   0   1       52.43       51.69      1.99 o 
   7   0   1      511.54      493.17     19.65 o 
  -8   1   1      140.13      125.74      7.32 o 
  -7   1   1       89.73       82.48      5.39 o 
  -6   1   1      362.75      356.03      7.86 o 
  -5   1   1      118.62      116.94      1.99 o 
  -4   1   1      106.54      120.04      1.73 o 
  -3   1   1      727.71      732.99      7.10 o 
  -2   1   1     3741.87     3531.94     48.92 o 
  -1   1   1     2199.46     2121.46     28.74 o 
   0   1   1     1602.69     1511.42     17.71 o 
   1   1   1     2198.31     2121.86     29.99 o 
   2   1   1     3747.04     3553.64     44.93 o 
   3   1   1      729.97      733.31      6.41 o 
   4   1   1      105.93      118.35      1.39 o 
   5   1   1      118.75      118.82      1.72 o 
   6   1   1      360.84      346.97      5.79 o 
   7   1   1       91.17       79.30     12.20 o 
  -9   2   1       53.98       49.47      3.56 o 
  -8   2   1        5.00        4.43      1.88 o 
  -7   2   1      283.54      259.73      7.48 o 
  -6   2   1       20.48       22.34      2.21 o 
  -5   2   1       12.66       10.08      0.73 o 
  -4   2   1      316.23      306.07      2.45 o 
  -3   2   1       66.65       72.66      0.79 o 
  -2   2   1     2159.12     2156.74     22.55 o 
  -1   2   1     3865.82     3691.34     52.01 o 
   0   2   1     2972.13     2881.23     43.30 o 
   1   2   1     3868.37     3747.76     55.31 o 
   2   2   1     2158.30     2117.98     22.66 o 
   3   2   1       67.50       73.70      1.13 o 
   4   2   1      310.64      300.64      2.93 o 
   5   2   1       12.51       11.55      0.80 o 
   6   2   1       20.53       20.85      1.98 o 
   7   2   1      284.61      271.39     12.58 o 
   8   2   1        4.67        5.15      1.80 o 
  -9   3   1       41.19       37.48      2.23 o 
  -8   3   1       23.68       35.75     10.03 o 
  -7   3   1       27.04       21.96      2.75 o 
  -6   3   1        3.90        7.17      1.61 o 
  -5   3   1        3.56        6.67      1.43 o 
  -4   3   1      244.09      251.07      3.84 o 
  -3   3   1      130.63      146.76      2.16 o 
  -2   3   1      433.63      433.09      4.63 o 
  -1   3   1      213.75      202.76      2.02 o 
   0   3   1        1.53        0.57      0.30 o 
   1   3   1      212.23      198.72      1.39 o 
   2   3   1      434.01      417.68      4.27 o 
   3   3   1      133.60      150.55      1.27 o 
   4   3   1      242.47      251.51      3.41 o 
   5   3   1        3.50        3.12      0.76 o 
   6   3   1        3.76        6.44      1.80 o 
   7   3   1       26.93       24.08      2.94 o 
   8   3   1       23.78       28.87      5.42 o 
   9   3   1       41.15       38.59      3.21 o 
  -9   4   1       14.12       10.67      2.62 o 
  -8   4   1       45.01       36.81      5.85 o 
  -7   4   1      240.49      243.38      8.79 o 
  -6   4   1      704.91      692.26     26.76 o 
  -5   4   1      950.49      891.27     23.91 o 
  -4   4   1      103.52      106.96      2.74 o 
  -3   4   1      227.34      224.82      3.47 o 
  -2   4   1     1353.68     1385.19     17.01 o 
  -1   4   1      481.56      492.24      6.97 o 
   0   4   1     1005.85     1001.63      9.38 o 
   1   4   1      480.69      494.79      4.28 o 
   2   4   1     1349.54     1370.82     13.75 o 
   3   4   1      226.71      214.95      3.52 o 
   4   4   1      104.62      101.33      1.87 o 
   5   4   1      952.60      914.24     15.34 o 
   6   4   1      703.61      664.26     23.25 o 
   7   4   1      238.42      236.19     17.94 o 
   8   4   1       45.38       42.21      4.01 o 
   9   4   1       14.59       11.95      4.77 o 
  -9   5   1       67.71       74.47      3.47 o 
  -8   5   1        0.23        0.46      1.22 o 
  -7   5   1      262.27      254.42     17.94 o 
  -6   5   1      994.44      963.58     28.97 o 
  -5   5   1      351.41      336.15     14.22 o 
  -4   5   1       75.20       75.37      1.70 o 
  -3   5   1      181.31      217.95      4.12 o 
  -2   5   1      473.06      494.91      6.41 o 
  -1   5   1     1230.78     1216.69     12.20 o 
   0   5   1       36.73       42.98      1.18 o 
   1   5   1     1224.40     1201.64     15.48 o 
   2   5   1      476.86      500.21      8.80 o 
   3   5   1      182.64      223.75      3.00 o 
   4   5   1       74.43       77.01      1.94 o 
   5   5   1      351.90      331.24      7.62 o 
   6   5   1      995.91      961.04     35.30 o 
   7   5   1      261.10      261.19     10.12 o 
   8   5   1        0.31        1.71      1.56 o 
   9   5   1       67.40       76.02      3.96 o 
  -8   6   1       29.89       31.68      4.47 o 
  -7   6   1      178.24      164.44      7.68 o 
  -6   6   1      656.33      653.19     16.70 o 
  -5   6   1       38.87       42.40      2.88 o 
  -4   6   1      113.61      124.24      5.76 o 
  -3   6   1       91.45       99.96      2.25 o 
  -2   6   1      265.45      271.89      3.49 o 
  -1   6   1      309.17      348.07      3.44 o 
   0   6   1        1.07        3.92      0.39 o 
   1   6   1      309.47      343.57      4.12 o 
   2   6   1      266.21      277.35      3.36 o 
   3   6   1       90.50       96.33      1.99 o 
   4   6   1      114.03      118.30      3.36 o 
   5   6   1       38.29       41.57      2.50 o 
   6   6   1      656.71      657.46     18.69 o 
   7   6   1      176.84      170.44      6.74 o 
   8   6   1       29.54       34.94      3.44 o 
  -8   7   1       20.11       11.28      1.69 o 
  -7   7   1       26.62       23.85      2.36 o 
  -6   7   1      257.96      264.46      8.78 o 
  -5   7   1       94.70       96.89      7.22 o 
  -4   7   1      126.31      129.11      4.26 o 
  -3   7   1       24.77       33.73      1.38 o 
  -2   7   1      320.47      302.29      3.95 o 
  -1   7   1       73.61       92.20      1.74 o 
   0   7   1       37.54       45.04      2.42 o 
   1   7   1       73.01       87.68      2.01 o 
   2   7   1      317.98      303.87      4.54 o 
   3   7   1       23.81       26.28      1.43 o 
   4   7   1      125.90      127.06      4.67 o 
   5   7   1       93.49      102.97      8.00 o 
   6   7   1      258.37      264.36      9.26 o 
   7   7   1       26.93       23.99      3.71 o 
   8   7   1       19.35       16.19      2.07 o 
  -8   8   1       14.94        9.96      1.65 o 
  -7   8   1       70.55       67.50      3.23 o 
  -6   8   1       14.32       13.82      2.14 o 
  -5   8   1       11.71       10.52      2.03 o 
  -4   8   1       44.58       46.52      2.95 o 
  -3   8   1        2.13        2.81      1.03 o 
  -2   8   1      103.60      101.04      2.32 o 
  -1   8   1       20.53       20.14      1.71 o 
   0   8   1        0.51        7.96      2.87 o 
   1   8   1       21.05       21.81      1.69 o 
   2   8   1      104.24      100.44      2.67 o 
   3   8   1        2.11        4.07      1.21 o 
   4   8   1       43.88       47.80      2.49 o 
   5   8   1       11.94       12.38      2.37 o 
   6   8   1       14.46       16.54      2.19 o 
   7   8   1       70.22       69.06      4.06 o 
   8   8   1       14.76       10.03      1.67 o 
  -7   9   1       12.30        6.12      1.38 o 
  -6   9   1      102.42       94.04      3.93 o 
  -5   9   1       46.11       51.04      3.24 o 
  -4   9   1      196.78      161.00     10.00 o 
  -3   9   1       35.51       27.46      2.32 o 
  -2   9   1       19.29       23.28      2.56 o 
  -1   9   1      171.64      168.16      6.11 o 
   0   9   1      632.54      624.46     23.12 o 
   1   9   1      171.58      186.26      9.25 o 
   2   9   1       18.72       21.10      1.67 o 
   3   9   1       35.55       27.64      2.21 o 
   4   9   1      197.18      161.88      8.12 o 
   5   9   1       47.04       54.85      3.34 o 
   6   9   1      101.98       93.56      4.44 o 
   7   9   1       11.86        5.87      1.86 o 
  -7  10   1       25.33       26.68      3.94 o 
  -6  10   1       73.96       77.72      6.03 o 
  -5  10   1      126.86      129.77      7.33 o 
  -4  10   1       52.79       56.66      3.79 o 
  -3  10   1      250.97      218.01      9.93 o 
  -2  10   1        0.49        3.49      1.86 o 
  -1  10   1      295.98      311.68     15.57 o 
   0  10   1       24.29       28.07      3.70 o 
   1  10   1      298.85      313.49     15.73 o 
   2  10   1        0.47        3.80      2.22 o 
   3  10   1      251.60      219.94      7.11 o 
   4  10   1       52.79       50.23      3.16 o 
   5  10   1      127.20      115.95      5.00 o 
   6  10   1       74.30       72.30      3.12 o 
   7  10   1       25.57       26.24      6.78 o 
  -6  11   1        8.17        7.01      1.43 o 
  -5  11   1       11.91        8.84      1.44 o 
  -4  11   1      162.10      150.56      7.19 o 
  -3  11   1      150.70      128.09      9.00 o 
  -2  11   1        6.99        7.02      2.47 o 
  -1  11   1      324.13      318.14     12.98 o 
   0  11   1        7.79        7.65      2.24 o 
   1  11   1      322.99      327.08     13.02 o 
   2  11   1        7.18        6.36      2.13 o 
   3  11   1      150.99      140.63      9.13 o 
   4  11   1      162.19      148.71      6.41 o 
   5  11   1       11.49        7.53      1.63 o 
   6  11   1        8.17        6.44      1.68 o 
  -5  12   1       15.88       12.87      2.45 o 
  -4  12   1      252.10      232.90     10.93 o 
  -3  12   1       29.41       36.28      7.40 o 
  -2  12   1       33.81       27.20     12.25 o 
  -1  12   1       33.99       29.28      3.16 o 
   0  12   1       36.42       36.87      5.64 o 
   1  12   1       33.91       34.39      5.95 o 
   2  12   1       34.50       37.03      3.20 o 
   3  12   1       29.57       28.04      4.25 o 
   4  12   1      252.74      237.51     17.42 o 
   5  12   1       15.89        7.99      2.56 o 
  -4  13   1       38.98       54.14      3.94 o 
  -3  13   1       37.47       19.31      6.88 o 
  -2  13   1       59.47       50.98      4.71 o 
  -1  13   1       39.80       39.79      2.85 o 
   0  13   1        7.45        4.97      2.09 o 
   1  13   1       39.42       41.40      2.98 o 
   2  13   1       59.93       51.35      3.50 o 
   3  13   1       37.49       45.27      3.99 o 
   4  13   1       39.00       54.08      6.76 o 
  -2  14   1       24.65       15.10      4.98 o 
  -1  14   1       34.57       24.85      5.28 o 
   0  14   1       18.63       11.68      3.15 o 
   1  14   1       34.73       38.74     15.09 o 
   2  14   1       24.52       30.87      2.77 o 
   0   0   2     1139.89     1104.17     23.24 o 
   1   0   2     2315.33     2200.79     21.27 o 
   2   0   2     7904.20     7466.38    144.04 o 
   3   0   2      324.90      335.79      2.45 o 
   4   0   2      618.82      589.43      5.29 o 
   5   0   2      285.56      294.69      3.16 o 
   6   0   2       23.67       19.47      1.42 o 
   7   0   2       99.21       93.89      4.68 o 
  -8   1   2       42.93       23.31      6.32 o 
  -7   1   2       94.60      100.77      4.16 o 
  -6   1   2       91.45       91.39      3.39 o 
  -5   1   2      235.56      240.14      3.11 o 
  -4   1   2      373.25      377.72      3.08 o 
  -3   1   2     1258.68     1286.50     11.81 o 
  -2   1   2     7490.61     6989.93    129.97 o 
  -1   1   2     2613.61     2594.23     26.09 o 
   0   1   2     2775.48     2679.43     30.12 o 
   1   1   2     2626.19     2614.31     31.10 o 
   2   1   2     7479.08     6994.86    131.46 o 
   3   1   2     1257.25     1282.72     11.88 o 
   4   1   2      371.12      385.48      4.15 o 
   5   1   2      237.00      253.05      4.03 o 
   6   1   2       91.27       96.04      3.54 o 
   7   1   2       94.06       99.94      7.79 o 
  -9   2   2      125.35      115.12      5.52 o 
  -8   2   2       24.05       19.85      3.05 o 
  -7   2   2      514.47      485.45     13.29 o 
  -6   2   2      120.02      135.93      4.62 o 
  -5   2   2      240.60      232.93      4.81 o 
  -4   2   2       94.82       98.20      1.05 o 
  -3   2   2     1888.80     1854.92     18.25 o 
  -2   2   2     5009.49     4859.36     80.59 o 
  -1   2   2     7402.42     6988.21    128.98 o 
   0   2   2     7035.14     6233.61    162.25 o 
   1   2   2     7395.67     6985.13    141.14 o 
   2   2   2     5005.63     4903.45     90.09 o 
   3   2   2     1883.78     1813.85     19.43 o 
   4   2   2       94.66       98.28      1.51 o 
   5   2   2      240.24      240.93      5.02 o 
   6   2   2      119.33      131.58      4.35 o 
   7   2   2      510.89      486.89     15.27 o 
   8   2   2       24.36       37.48      3.70 o 
  -9   3   2       67.47       70.48      2.93 o 
  -8   3   2       64.42       65.42      3.23 o 
  -7   3   2       61.23       69.30      3.67 o 
  -6   3   2      119.05      110.94      7.09 o 
  -5   3   2      408.68      402.23      7.84 o 
  -4   3   2      501.65      496.53      5.52 o 
  -3   3   2     1050.90     1062.20     12.47 o 
  -2   3   2      871.84      905.75     10.57 o 
  -1   3   2     1325.53     1318.41     13.82 o 
   0   3   2      681.08      655.58      5.21 o 
   1   3   2     1331.09     1325.30     12.44 o 
   2   3   2      868.99      888.63      8.23 o 
   3   3   2     1056.16     1067.56     10.84 o 
   4   3   2      505.36      488.63      5.70 o 
   5   3   2      410.81      383.06      9.47 o 
   6   3   2      117.54      110.01      3.69 o 
   7   3   2       60.78       71.45      4.42 o 
   8   3   2       62.73       62.16      6.13 o 
   9   3   2       66.63       70.47      4.01 o 
  -9   4   2       23.54       31.46      4.62 o 
  -8   4   2       43.36       49.62      8.52 o 
  -7   4   2       33.93       31.35      3.94 o 
  -6   4   2      100.81       97.36      5.32 o 
  -5   4   2      363.32      367.31      7.92 o 
  -4   4   2      718.17      682.86      9.37 o 
  -3   4   2      117.06      125.59      2.33 o 
  -2   4   2     1327.61     1445.29     16.59 o 
  -1   4   2      318.67      339.88      4.57 o 
   0   4   2     2980.69     2863.62     34.62 o 
   1   4   2      317.92      333.33      2.87 o 
   2   4   2     1331.46     1430.36     13.89 o 
   3   4   2      115.56      115.52      2.27 o 
   4   4   2      720.28      689.64      9.05 o 
   5   4   2      365.38      367.38     12.63 o 
   6   4   2      100.40      105.95      8.93 o 
   7   4   2       33.10       32.01      3.59 o 
   8   4   2       43.54       53.50      3.78 o 
   9   4   2       23.25       27.34      2.68 o 
  -9   5   2        2.79        1.11      1.25 o 
  -8   5   2       26.08       17.01      3.08 o 
  -7   5   2       55.67       54.80      3.47 o 
  -6   5   2        9.63        9.52      2.39 o 
  -5   5   2      211.33      195.55      6.63 o 
  -4   5   2       68.59       74.93      2.27 o 
  -3   5   2      499.92      542.68      6.07 o 
  -2   5   2     1741.17     1743.77     22.97 o 
  -1   5   2      499.59      520.72      4.37 o 
   0   5   2      271.71      293.25      4.36 o 
   1   5   2      501.54      514.15      5.70 o 
   2   5   2     1751.71     1764.57     25.78 o 
   3   5   2      500.13      540.95      6.46 o 
   4   5   2       67.58       72.65      2.66 o 
   5   5   2      211.08      199.96      5.99 o 
   6   5   2        9.51       10.82      2.28 o 
   7   5   2       54.89       56.20      7.02 o 
   8   5   2       26.06       25.69      3.12 o 
   9   5   2        2.65        1.99      1.39 o 
  -8   6   2       17.27       14.12      1.99 o 
  -7   6   2       23.84       25.41      2.55 o 
  -6   6   2       96.50      102.39      4.86 o 
  -5   6   2       42.46       43.56      2.87 o 
  -4   6   2      161.88      175.28      4.17 o 
  -3   6   2      250.24      260.53      3.32 o 
  -2   6   2      878.94      910.02     10.72 o 
  -1   6   2       70.38       67.16      1.88 o 
   0   6   2       82.63       90.39      1.19 o 
   1   6   2       71.55       66.39      1.62 o 
   2   6   2      876.52      907.40     12.19 o 
   3   6   2      249.45      268.38      6.43 o 
   4   6   2      162.56      167.35      7.11 o 
   5   6   2       40.87       41.44      2.62 o 
   6   6   2       96.54      109.82      8.31 o 
   7   6   2       24.28       21.79      4.32 o 
   8   6   2       16.98       16.61      2.24 o 
  -8   7   2        2.38        0.62      1.08 o 
  -7   7   2       44.99       48.81      4.28 o 
  -6   7   2        9.64       11.72      2.51 o 
  -5   7   2      216.98      204.07      6.39 o 
  -4   7   2      300.62      313.46      7.00 o 
  -3   7   2      190.75      195.51      3.83 o 
  -2   7   2      177.16      188.97      3.17 o 
  -1   7   2      446.82      413.53      5.39 o 
   0   7   2      288.93      302.59      6.91 o 
   1   7   2      443.63      404.47      5.16 o 
   2   7   2      175.79      187.19      3.29 o 
   3   7   2      190.78      191.67      4.20 o 
   4   7   2      301.56      298.61      8.33 o 
   5   7   2      213.08      191.55      6.14 o 
   6   7   2        9.90       18.27      2.71 o 
   7   7   2       45.91       52.36      3.30 o 
   8   7   2        2.23        2.70      2.38 o 
  -8   8   2      114.85      124.25      4.88 o 
  -7   8   2        1.67        2.92      1.53 o 
  -6   8   2       29.18       28.85      3.34 o 
  -5   8   2       20.47       16.98      2.56 o 
  -4   8   2       86.04       99.54      4.65 o 
  -3   8   2       16.52       13.59      2.23 o 
  -2   8   2       63.28       62.94      1.82 o 
  -1   8   2       78.54       79.16      3.21 o 
   0   8   2      219.81      230.01      6.06 o 
   1   8   2       77.66       78.15      2.26 o 
   2   8   2       63.38       63.09      2.36 o 
   3   8   2       16.45       15.43      2.01 o 
   4   8   2       86.47       93.12      5.34 o 
   5   8   2       19.84       21.96      2.65 o 
   6   8   2       28.94       27.83      3.05 o 
   7   8   2        1.76        2.23      1.30 o 
   8   8   2      114.88      116.23      4.13 o 
  -7   9   2        3.99        4.94      1.67 o 
  -6   9   2        8.80       11.09      2.02 o 
  -5   9   2       43.06       43.76      3.78 o 
  -4   9   2      128.79      116.88      5.24 o 
  -3   9   2       60.87       61.95      4.39 o 
  -2   9   2       79.23       85.68      3.31 o 
  -1   9   2       97.36      101.91      5.19 o 
   0   9   2      514.88      490.15     13.28 o 
   1   9   2       97.29      103.65      4.70 o 
   2   9   2       77.88       71.93      6.46 o 
   3   9   2       59.57       62.33      4.21 o 
   4   9   2      128.57      119.62      4.53 o 
   5   9   2       43.01       45.38      3.58 o 
   6   9   2        8.81       10.57      1.84 o 
   7   9   2        3.80        2.24      1.38 o 
  -6  10   2        1.01       -0.04      1.12 o 
  -5  10   2      128.92      117.62      4.31 o 
  -4  10   2       41.47       36.43      3.78 o 
  -3  10   2        8.24        7.27      3.13 o 
  -2  10   2       38.48       26.55      4.46 o 
  -1  10   2       22.91       28.38      2.95 o 
   0  10   2        0.52       -0.78      1.61 o 
   1  10   2       23.44       24.70      3.06 o 
   2  10   2       38.30       39.53     11.06 o 
   3  10   2        8.25        6.56      1.57 o 
   4  10   2       41.99       36.03      3.11 o 
   5  10   2      127.49      110.38      4.43 o 
   6  10   2        1.16       -0.11      1.05 o 
  -6  11   2        1.99        2.38      0.98 o 
  -5  11   2       75.30       69.71      5.39 o 
  -4  11   2       96.92       89.61      4.41 o 
  -3  11   2       26.28       26.76      7.84 o 
  -2  11   2      358.48      370.35     17.64 o 
  -1  11   2      453.93      450.02     15.44 o 
   0  11   2     1976.51     1884.65     61.10 o 
   1  11   2      452.70      464.71     14.45 o 
   2  11   2      360.24      348.55     11.45 o 
   3  11   2       26.30       29.22      4.71 o 
   4  11   2       97.31       79.02      7.53 o 
   5  11   2       75.73       71.84      3.01 o 
   6  11   2        1.99        3.78      1.36 o 
  -5  12   2       61.00       49.60      3.96 o 
  -4  12   2       13.37       10.72      3.03 o 
  -3  12   2       62.60       74.18      5.80 o 
  -2  12   2      119.38      112.97      7.92 o 
  -1  12   2       37.82       36.84      4.41 o 
   0  12   2        2.26        3.23      1.83 o 
   1  12   2       37.14       31.83      3.88 o 
   2  12   2      119.49      111.32      8.48 o 
   3  12   2       61.59       60.59      5.07 o 
   4  12   2       13.51       15.77      3.04 o 
   5  12   2       60.57       59.47      7.12 o 
  -4  13   2       18.00       11.36      2.29 o 
  -3  13   2       79.87       78.43      5.13 o 
  -2  13   2       34.41       36.42      3.94 o 
  -1  13   2       40.52       42.52      2.74 o 
   0  13   2       72.03       71.66      3.75 o 
   1  13   2       40.24       31.18      5.10 o 
   2  13   2       34.41       23.11      4.36 o 
   3  13   2       78.79       72.64     10.39 o 
   4  13   2       17.76       11.29      2.35 o 
  -2  14   2       17.21       15.51      2.38 o 
  -1  14   2       12.48       12.22      2.26 o 
   0  14   2        1.51        1.33      1.93 o 
   1  14   2       12.56        7.96      1.44 o 
   2  14   2       17.38       11.49      2.17 o 
   1   0   3     8551.67     8116.55    153.64 o 
   2   0   3     3831.12     3615.92     48.93 o 
   3   0   3       66.18       61.31      0.90 o 
   4   0   3      291.01      301.95      3.30 o 
   5   0   3      114.60      119.00      2.11 o 
   6   0   3        1.20        2.06      1.05 o 
   7   0   3      347.30      303.41     14.68 o 
  -8   1   3      369.84      350.03     10.82 o 
  -7   1   3       38.90       48.88      2.98 o 
  -6   1   3      423.68      436.84     12.39 o 
  -5   1   3      422.51      432.35      4.67 o 
  -4   1   3     2461.06     2421.53     28.66 o 
  -3   1   3     3786.91     3816.30     56.89 o 
  -2   1   3     2261.00     2235.49     22.93 o 
  -1   1   3     5061.65     4876.68     71.40 o 
   0   1   3     1016.64      997.77      7.34 o 
   1   1   3     5048.80     4913.89     83.00 o 
   2   1   3     2265.76     2248.39     24.62 o 
   3   1   3     3769.90     3808.91     54.99 o 
   4   1   3     2462.46     2412.32     33.41 o 
   5   1   3      424.22      427.14      6.58 o 
   6   1   3      425.66      417.97      7.44 o 
   7   1   3       39.59       43.98      3.45 o 
  -9   2   3      134.89      144.49     10.04 o 
  -8   2   3       78.46       78.31      6.99 o 
  -7   2   3       18.76       21.15      2.31 o 
  -6   2   3      607.38      613.12     18.83 o 
  -5   2   3       68.13       66.91      1.67 o 
  -4   2   3     1003.54      999.48      8.79 o 
  -3   2   3     1415.66     1429.61     13.42 o 
  -2   2   3     1663.49     1631.43     14.42 o 
  -1   2   3      810.57      820.83      6.08 o 
   0   2   3    17980.67    14988.19    603.00 o 
   1   2   3      807.12      819.65      8.35 o 
   2   2   3     1660.83     1633.67     17.63 o 
   3   2   3     1413.83     1397.39     13.88 o 
   4   2   3     1010.78     1040.28     10.45 o 
   5   2   3       68.83       68.46      1.75 o 
   6   2   3      607.72      596.42     13.50 o 
   7   2   3       18.18       18.81      2.22 o 
   8   2   3       77.38       83.01      9.84 o 
  -9   3   3       72.06       74.59      5.17 o 
  -8   3   3       61.88       61.70      3.26 o 
  -7   3   3        6.03        7.57      1.81 o 
  -6   3   3      198.63      206.70      8.01 o 
  -5   3   3       52.80       51.25      3.58 o 
  -4   3   3      794.15      802.52     11.99 o 
  -3   3   3      831.78      839.48      9.45 o 
  -2   3   3     2938.59     2994.86     42.78 o 
  -1   3   3      533.12      532.44      4.02 o 
   0   3   3        3.45        7.49      0.69 o 
   1   3   3      537.71      526.53      3.74 o 
   2   3   3     2945.78     2995.66     44.81 o 
   3   3   3      839.88      846.04      7.82 o 
   4   3   3      792.62      791.60      9.00 o 
   5   3   3       53.50       48.54      1.82 o 
   6   3   3      197.74      193.03      6.79 o 
   7   3   3        5.91        5.68      1.73 o 
   8   3   3       61.82       65.44      5.61 o 
   9   3   3       71.43       69.29      3.86 o 
  -9   4   3       37.83       35.96      3.10 o 
  -8   4   3       20.59       21.10      2.47 o 
  -7   4   3      557.26      532.81     16.97 o 
  -6   4   3      321.56      324.27     10.77 o 
  -5   4   3      510.28      483.96      9.85 o 
  -4   4   3      982.31      940.47     12.82 o 
  -3   4   3      983.59     1007.25      9.83 o 
  -2   4   3      145.46      138.85      2.01 o 
  -1   4   3      700.77      713.28      5.86 o 
   0   4   3     1842.13     1741.35     17.16 o 
   1   4   3      696.20      700.04      6.02 o 
   2   4   3      145.16      138.08      1.63 o 
   3   4   3      985.43      988.57     10.31 o 
   4   4   3      977.92      940.42     13.34 o 
   5   4   3      516.37      495.55     11.33 o 
   6   4   3      322.31      318.18      9.65 o 
   7   4   3      553.05      520.06     16.46 o 
   8   4   3       20.84       21.46      3.24 o 
   9   4   3       38.00       40.06      2.95 o 
  -9   5   3       16.09       11.24      2.08 o 
  -8   5   3       64.20       66.94      3.23 o 
  -7   5   3       62.82       73.61      4.35 o 
  -6   5   3      342.73      336.98     11.91 o 
  -5   5   3      183.93      181.48      5.25 o 
  -4   5   3       26.21       24.44      1.66 o 
  -3   5   3      205.66      210.01      3.14 o 
  -2   5   3      394.10      427.71      5.10 o 
  -1   5   3     1720.26     1763.80     19.53 o 
   0   5   3      389.83      399.78      2.89 o 
   1   5   3     1725.78     1763.73     26.08 o 
   2   5   3      396.89      429.11      5.72 o 
   3   5   3      204.83      197.80      3.20 o 
   4   5   3       26.65       26.01      2.06 o 
   5   5   3      182.19      178.03      5.18 o 
   6   5   3      343.72      328.67      8.78 o 
   7   5   3       63.03       74.06     14.38 o 
   8   5   3       65.48       78.23      5.60 o 
  -8   6   3       50.56       50.68      2.71 o 
  -7   6   3      288.09      286.04      9.40 o 
  -6   6   3      494.68      491.77     13.43 o 
  -5   6   3      375.03      365.05      9.00 o 
  -4   6   3      133.30      131.64      3.57 o 
  -3   6   3       86.21       91.24      3.33 o 
  -2   6   3      114.00      128.27      2.65 o 
  -1   6   3      167.01      176.45      1.78 o 
   0   6   3      552.25      582.32      5.88 o 
   1   6   3      169.86      178.09      3.94 o 
   2   6   3      112.58      127.11      2.21 o 
   3   6   3       87.26       91.03      2.96 o 
   4   6   3      134.27      132.28      4.61 o 
   5   6   3      375.87      376.98      9.49 o 
   6   6   3      495.39      468.26     16.62 o 
   7   6   3      287.16      299.16     10.58 o 
   8   6   3       49.83       57.61      3.43 o 
  -8   7   3      116.77      115.20      4.73 o 
  -7   7   3      160.50      165.20      5.61 o 
  -6   7   3      327.78      343.58      9.61 o 
  -5   7   3       62.85       67.13      5.90 o 
  -4   7   3      330.31      361.03      8.47 o 
  -3   7   3       41.91       40.56      2.04 o 
  -2   7   3      801.98      791.50      9.86 o 
  -1   7   3       24.67       27.92      1.20 o 
   0   7   3       13.03       23.47      1.65 o 
   1   7   3       24.44       26.51      1.56 o 
   2   7   3      803.68      787.92     11.70 o 
   3   7   3       41.16       47.57      2.57 o 
   4   7   3      329.03      346.72      9.37 o 
   5   7   3       62.75       61.83      3.41 o 
   6   7   3      326.96      345.18     11.51 o 
   7   7   3      159.26      167.77      7.00 o 
   8   7   3      116.41      125.18      4.72 o 
  -7   8   3        4.98        4.36      1.42 o 
  -6   8   3        7.27        8.12      1.77 o 
  -5   8   3      130.05      125.52      4.95 o 
  -4   8   3       74.84       81.03      3.56 o 
  -3   8   3       72.97       86.68      3.37 o 
  -2   8   3        9.59        9.52      1.19 o 
  -1   8   3      159.21      158.97      4.00 o 
   0   8   3      278.84      276.90      6.76 o 
   1   8   3      161.57      161.48      4.67 o 
   2   8   3        9.46        9.29      1.57 o 
   3   8   3       72.53       82.17      3.45 o 
   4   8   3       75.50       76.87      3.99 o 
   5   8   3      128.79      129.79      4.36 o 
   6   8   3        7.18        7.80      2.17 o 
   7   8   3        5.10        3.83      1.91 o 
  -7   9   3        5.76        5.23      1.25 o 
  -6   9   3       16.61       14.53      1.85 o 
  -5   9   3        5.04        4.70      1.81 o 
  -4   9   3      144.61      135.56      5.05 o 
  -3   9   3       30.03       24.58      2.20 o 
  -2   9   3       29.68       32.65      6.61 o 
  -1   9   3      140.89      149.90      9.83 o 
   0   9   3      224.95      203.59      6.83 o 
   1   9   3      140.25      146.12      7.09 o 
   2   9   3       30.73       35.22      5.13 o 
   3   9   3       29.93       26.79      2.56 o 
   4   9   3      145.26      135.99      4.57 o 
   5   9   3        4.79        3.68      1.37 o 
   6   9   3       16.65       13.71      2.27 o 
   7   9   3        5.87        4.07      1.49 o 
  -6  10   3      100.77      107.05      5.72 o 
  -5  10   3       36.31       45.49      2.78 o 
  -4  10   3      135.32      108.34     14.69 o 
  -3  10   3       32.32       37.37      4.72 o 
  -2  10   3       80.17       82.15      7.03 o 
  -1  10   3     1174.95     1081.17     49.03 o 
   0  10   3        0.06        1.77      2.17 o 
   1  10   3     1171.17     1094.45     56.69 o 
   2  10   3       80.72       86.85      8.61 o 
   3  10   3       32.05       32.23      2.58 o 
   4  10   3      135.47      113.89      5.51 o 
   5  10   3       36.50       49.77      3.34 o 
   6  10   3      101.92      110.43      3.79 o 
  -6  11   3        7.90        6.12      1.04 o 
  -5  11   3       62.68       58.96      4.37 o 
  -4  11   3       92.68       90.51      6.52 o 
  -3  11   3      218.21      206.14     11.10 o 
  -2  11   3      241.96      249.21     13.20 o 
  -1  11   3      236.48      247.84     14.41 o 
   0  11   3        1.56        4.58      2.50 o 
   1  11   3      237.10      242.01      8.89 o 
   2  11   3      242.49      236.38     10.62 o 
   3  11   3      218.24      202.05      9.91 o 
   4  11   3       92.78       81.31      4.08 o 
   5  11   3       62.35       66.09      3.26 o 
   6  11   3        7.96        4.99      1.28 o 
  -5  12   3       25.74       32.99      3.19 o 
  -4  12   3        4.40        8.02      2.37 o 
  -3  12   3       29.40       38.35      4.17 o 
  -2  12   3      142.49      147.09      9.09 o 
  -1  12   3       25.33       25.84     11.40 o 
   0  12   3      197.85      192.89      7.32 o 
   1  12   3       25.05       25.31      4.23 o 
   2  12   3      142.73      159.57      7.94 o 
   3  12   3       29.48       23.97      6.38 o 
   4  12   3        4.42        4.12      1.60 o 
   5  12   3       25.38       36.26      3.50 o 
  -4  13   3        3.82        3.23      1.77 o 
  -3  13   3        3.14        3.72      2.15 o 
  -2  13   3       15.22       22.72      3.34 o 
  -1  13   3       23.53       21.49      3.39 o 
   0  13   3        8.42        6.82      2.20 o 
   1  13   3       23.53       18.19      2.31 o 
   2  13   3       14.58       16.42      2.38 o 
   3  13   3        3.15        4.06      2.54 o 
   4  13   3        3.72        3.98      1.83 o 
  -2  14   3       10.52        7.00      1.95 o 
  -1  14   3       60.33       67.47      4.36 o 
   0  14   3        5.72        4.34      1.89 o 
   1  14   3       61.11       66.43      3.33 o 
   2  14   3       10.45        4.55      1.63 o 
   0   0   4     9111.78     8576.86    261.01 o 
   1   0   4     6198.42     5785.68     92.30 o 
   2   0   4       22.15       29.51      0.96 o 
   3   0   4     1100.92     1156.97     10.05 o 
   4   0   4      197.02      202.45      2.80 o 
   5   0   4       20.32       24.51      1.20 o 
   6   0   4      331.53      331.00      7.10 o 
   7   0   4       90.01       81.11      4.14 o 
   8   0   4      486.73      431.48     18.15 o 
  -8   1   4      128.83      126.02      7.19 o 
  -7   1   4       88.28       80.44      3.83 o 
  -6   1   4       46.31       59.79      6.19 o 
  -5   1   4      189.86      198.19      2.88 o 
  -4   1   4      373.87      382.96      5.15 o 
  -3   1   4      216.25      240.58      2.38 o 
  -2   1   4      977.42     1008.32      8.94 o 
  -1   1   4     7109.11     6658.18    122.24 o 
   0   1   4     1621.24     1551.32     21.19 o 
   1   1   4     7136.58     6785.23    129.49 o 
   2   1   4      982.39     1005.60      8.82 o 
   3   1   4      211.70      233.43      1.99 o 
   4   1   4      377.85      385.38      3.74 o 
   5   1   4      191.25      201.72      2.81 o 
   6   1   4       47.84       52.98      2.06 o 
   7   1   4       87.74       79.71      4.43 o 
   8   1   4      127.24       82.49      6.72 o 
  -9   2   4        0.52        0.55      1.50 o 
  -8   2   4      149.78      143.82      5.51 o 
  -7   2   4      183.02      190.07      6.24 o 
  -6   2   4      222.45      236.63      8.62 o 
  -5   2   4      850.12      826.53     17.24 o 
  -4   2   4      509.52      486.05      5.03 o 
  -3   2   4        7.25        8.47      0.64 o 
  -2   2   4       36.76       44.05      0.90 o 
  -1   2   4     4011.99     3894.42     54.29 o 
   0   2   4     3935.04     3898.21     51.97 o 
   1   2   4     4000.32     3879.67     59.17 o 
   2   2   4       36.31       42.21      1.01 o 
   3   2   4        6.96        8.57      1.07 o 
   4   2   4      506.96      484.61      5.00 o 
   5   2   4      850.52      815.78     12.25 o 
   6   2   4      222.56      226.44      7.25 o 
   7   2   4      182.22      186.48      6.03 o 
   8   2   4      150.15      145.53      7.89 o 
  -9   3   4       77.96       79.98      5.42 o 
  -8   3   4      249.46      256.61      7.16 o 
  -7   3   4      110.76      114.53      9.20 o 
  -6   3   4       44.34       50.33      3.08 o 
  -5   3   4      108.46      109.77      3.74 o 
  -4   3   4      845.47      780.39      9.44 o 
  -3   3   4     1986.23     2013.15     26.97 o 
  -2   3   4      507.38      497.09      4.64 o 
  -1   3   4     1902.92     1916.76     19.73 o 
   0   3   4      589.75      571.08      7.10 o 
   1   3   4     1898.54     1885.57     18.68 o 
   2   3   4      510.00      511.25      6.46 o 
   3   3   4     1989.27     2005.25     24.41 o 
   4   3   4      850.40      793.87      8.19 o 
   5   3   4      107.37      107.34      5.59 o 
   6   3   4       43.46       45.74      3.87 o 
   7   3   4      111.92      119.32      6.07 o 
   8   3   4      249.77      264.54      8.58 o 
  -9   4   4      153.73      137.20     12.45 o 
  -8   4   4       19.18       15.94      2.25 o 
  -7   4   4      125.86      119.41      5.07 o 
  -6   4   4        9.82        9.77      2.05 o 
  -5   4   4      734.26      674.90     12.58 o 
  -4   4   4      161.26      156.50      2.77 o 
  -3   4   4      727.49      754.62      7.63 o 
  -2   4   4      940.34      962.88     10.43 o 
  -1   4   4       56.44       61.84      0.99 o 
   0   4   4       36.37       35.99      1.05 o 
   1   4   4       57.99       63.87      1.08 o 
   2   4   4      939.56      980.62     10.73 o 
   3   4   4      728.51      765.22      7.89 o 
   4   4   4      160.64      155.14      2.98 o 
   5   4   4      737.27      677.19     15.50 o 
   6   4   4       10.39       12.69      2.37 o 
   7   4   4      123.65      120.74      7.40 o 
   8   4   4       19.41       17.84      2.84 o 
  -8   5   4       33.53       40.21      2.83 o 
  -7   5   4       29.53       34.16      2.87 o 
  -6   5   4      179.46      176.81      6.26 o 
  -5   5   4       91.23       93.70      3.32 o 
  -4   5   4       35.41       44.38      1.87 o 
  -3   5   4       89.35       95.85      2.05 o 
  -2   5   4      801.87      879.40      9.09 o 
  -1   5   4     1087.49     1079.60      9.71 o 
   0   5   4      661.26      621.84      5.18 o 
   1   5   4     1086.12     1059.92     12.75 o 
   2   5   4      805.88      891.50     10.19 o 
   3   5   4       89.99       95.93      2.05 o 
   4   5   4       35.44       41.71      6.32 o 
   5   5   4       90.64       85.28      4.27 o 
   6   5   4      181.69      167.39      6.14 o 
   7   5   4       29.86       33.82      3.61 o 
   8   5   4       33.39       37.06      3.90 o 
  -8   6   4       26.54       21.46      2.71 o 
  -7   6   4       50.87       53.86      3.45 o 
  -6   6   4      242.14      228.54     13.68 o 
  -5   6   4      609.55      618.11     13.85 o 
  -4   6   4      414.08      401.34      8.98 o 
  -3   6   4      907.57      909.53     12.57 o 
  -2   6   4      153.20      152.74      2.01 o 
  -1   6   4      439.60      445.33      4.25 o 
   0   6   4     2397.32     2395.33     28.65 o 
   1   6   4      435.69      443.54      4.87 o 
   2   6   4      151.37      150.37      3.30 o 
   3   6   4      909.97      923.20     14.62 o 
   4   6   4      412.45      400.09      8.69 o 
   5   6   4      605.59      623.57     16.73 o 
   6   6   4      241.88      227.32      9.71 o 
   7   6   4       50.56       60.31      7.21 o 
   8   6   4       27.12       32.86      7.03 o 
  -8   7   4       26.15       26.51      4.62 o 
  -7   7   4       13.85       16.23      2.10 o 
  -6   7   4      271.01      261.14      7.90 o 
  -5   7   4       21.55       24.73      2.35 o 
  -4   7   4      122.82      129.38      4.75 o 
  -3   7   4       96.92      103.70      3.45 o 
  -2   7   4      358.01      354.32      5.21 o 
  -1   7   4      301.32      328.07      4.36 o 
   0   7   4       12.97       21.11      1.02 o 
   1   7   4      300.43      330.15      7.07 o 
   2   7   4      360.53      348.70      7.38 o 
   3   7   4       97.26      101.56      3.81 o 
   4   7   4      123.51      125.62      4.49 o 
   5   7   4       20.94       20.02      3.65 o 
   6   7   4      270.23      274.91      7.12 o 
   7   7   4       13.71       16.78      2.67 o 
   8   7   4       26.07       22.08      2.87 o 
  -7   8   4       55.91       63.28      3.07 o 
  -6   8   4       13.86       11.81      1.90 o 
  -5   8   4       19.74       18.61      2.28 o 
  -4   8   4      140.91      138.87      6.60 o 
  -3   8   4      171.27      172.17      5.33 o 
  -2   8   4      165.10      176.24      5.14 o 
  -1   8   4      390.78      370.78      6.59 o 
   0   8   4       64.66       63.27      2.87 o 
   1   8   4      394.63      381.15      9.56 o 
   2   8   4      166.56      175.06      5.00 o 
   3   8   4      171.02      173.29      5.29 o 
   4   8   4      141.16      133.68      4.86 o 
   5   8   4       20.63       21.62      2.29 o 
   6   8   4       14.61       11.65      2.07 o 
   7   8   4       57.07       72.93      4.73 o 
  -7   9   4       49.69       60.14      2.89 o 
  -6   9   4        7.48        8.05      1.60 o 
  -5   9   4       30.34       29.44      2.72 o 
  -4   9   4        2.81        3.45      1.35 o 
  -3   9   4       44.08       47.09      3.35 o 
  -2   9   4       46.23       60.49      7.14 o 
  -1   9   4      511.29      520.95     14.00 o 
   0   9   4     1403.99     1423.65     51.01 o 
   1   9   4      510.82      537.91     21.56 o 
   2   9   4       46.75       54.48      2.89 o 
   3   9   4       43.06       48.47      2.91 o 
   4   9   4        2.75        3.10      1.78 o 
   5   9   4       29.47       27.23      2.46 o 
   6   9   4        7.50        7.87      1.72 o 
   7   9   4       49.42       62.10      3.35 o 
  -6  10   4        9.16        8.67      1.54 o 
  -5  10   4       64.37       58.09      2.95 o 
  -4  10   4      172.59      163.80      6.70 o 
  -3  10   4       70.49       72.54     10.43 o 
  -2  10   4      246.36      250.61      8.79 o 
  -1  10   4      131.96      116.81     14.99 o 
   0  10   4     1812.89     1771.91     61.10 o 
   1  10   4      132.27      132.58      6.98 o 
   2  10   4      248.49      254.59     13.61 o 
   3  10   4       70.38       66.08      3.55 o 
   4  10   4      171.89      159.76      5.82 o 
   5  10   4       64.03       61.62      2.71 o 
   6  10   4        9.04        9.02      2.20 o 
  -6  11   4       41.11       43.39      3.55 o 
  -5  11   4        5.35        2.85      1.74 o 
  -4  11   4       24.75       22.78      3.63 o 
  -3  11   4       10.32       15.85      3.47 o 
  -2  11   4      185.14      202.53     11.50 o 
  -1  11   4      317.51      323.07     24.46 o 
   0  11   4      279.26      251.04     10.61 o 
   1  11   4      317.83      306.80     10.47 o 
   2  11   4      183.55      201.02     15.77 o 
   3  11   4       10.27       13.30      2.65 o 
   4  11   4       25.17       19.52      1.92 o 
   5  11   4        5.34        3.18      1.15 o 
   6  11   4       41.86       44.41      2.28 o 
  -5  12   4        0.01       -0.64      1.34 o 
  -4  12   4       21.61       14.00      2.85 o 
  -3  12   4       72.03       72.64      5.66 o 
  -2  12   4       67.95       69.94      5.90 o 
  -1  12   4       27.48       24.17      7.56 o 
   0  12   4       33.72       36.77      6.14 o 
   1  12   4       27.20       30.87      3.66 o 
   2  12   4       68.35       62.13      4.97 o 
   3  12   4       72.56       68.06      5.01 o 
   4  12   4       21.52       15.32      3.65 o 
   5  12   4        0.03        0.49      1.54 o 
  -4  13   4       27.24       32.74      2.87 o 
  -3  13   4       40.41       48.79      4.06 o 
  -2  13   4       10.23        8.35      2.60 o 
  -1  13   4       18.23       16.98      5.12 o 
   0  13   4       64.56       59.37      3.27 o 
   1  13   4       18.10       12.60      2.41 o 
   2  13   4       10.13        7.29      2.06 o 
   3  13   4       39.54       45.36      9.48 o 
   4  13   4       27.05       33.99      2.95 o 
  -2  14   4        4.08        7.07      1.99 o 
  -1  14   4        6.97        4.79      1.98 o 
   0  14   4        0.19       -0.31      1.50 o 
   1  14   4        6.85        5.18      3.16 o 
   1   0   5     7121.25     6802.84    124.86 o 
   2   0   5        2.60        4.72      0.43 o 
   3   0   5     1670.26     1716.47     17.63 o 
   4   0   5       35.59       45.79      1.05 o 
   5   0   5       83.82       85.81      1.71 o 
   6   0   5        3.62        7.34      1.86 o 
   7   0   5       64.02       67.18      3.49 o 
   8   0   5       88.72       75.05      4.15 o 
  -9   1   5       13.45        6.01      1.78 o 
  -8   1   5      164.93      146.00      8.05 o 
  -7   1   5      206.48      191.22      6.18 o 
  -6   1   5        9.75       10.53      2.06 o 
  -5   1   5      407.60      412.17      6.31 o 
  -4   1   5      360.85      373.51      3.90 o 
  -3   1   5     1326.46     1357.44     20.40 o 
  -2   1   5       44.02       55.89      1.65 o 
  -1   1   5     5112.60     4937.98     78.33 o 
   0   1   5    11599.95    10880.46    258.11 o 
   1   1   5     5126.45     4956.32     82.15 o 
   2   1   5       43.75       55.78      1.24 o 
   3   1   5     1331.33     1370.72     13.85 o 
   4   1   5      356.86      354.36      3.89 o 
   5   1   5      405.72      398.36      5.49 o 
   6   1   5       10.36       10.34      1.39 o 
   7   1   5      206.91      182.85      7.12 o 
   8   1   5      165.80      132.86      8.27 o 
  -9   2   5       15.62        9.65      3.67 o 
  -8   2   5       82.60       80.54      3.63 o 
  -7   2   5       20.75       23.54      2.75 o 
  -6   2   5       50.33       61.88      3.21 o 
  -5   2   5        4.82        2.30      1.46 o 
  -4   2   5     1052.80     1023.76     13.59 o 
  -3   2   5      547.18      541.43      4.89 o 
  -2   2   5     1012.93     1049.58      9.54 o 
  -1   2   5      488.11      458.28      4.29 o 
   0   2   5       43.98       40.50      0.90 o 
   1   2   5      488.99      457.70      4.86 o 
   2   2   5     1008.02     1037.75     10.41 o 
   3   2   5      545.41      537.24      5.06 o 
   4   2   5     1050.52     1009.32     11.16 o 
   5   2   5        4.81        3.42      0.84 o 
   6   2   5       48.99       51.90      4.86 o 
   7   2   5       20.28       17.85      3.09 o 
   8   2   5       82.13       84.29      6.18 o 
  -9   3   5       28.16       27.18      2.02 o 
  -8   3   5      149.84      148.44      6.06 o 
  -7   3   5      285.39      293.17      9.53 o 
  -6   3   5      749.99      752.77     15.51 o 
  -5   3   5      165.67      164.13      4.07 o 
  -4   3   5      165.69      178.08      3.09 o 
  -3   3   5     1020.43     1021.91     13.39 o 
  -2   3   5      125.45      140.68      1.16 o 
  -1   3   5     2105.29     2090.36     21.63 o 
   0   3   5     2409.16     2433.91     27.59 o 
   1   3   5     2116.28     2059.84     21.81 o 
   2   3   5      127.12      137.48      3.71 o 
   3   3   5     1015.21     1016.64     11.94 o 
   4   3   5      165.80      179.70      2.26 o 
   5   3   5      167.19      161.84      4.22 o 
   6   3   5      750.20      723.76     41.41 o 
   7   3   5      285.52      281.63     10.83 o 
   8   3   5      151.01      144.69      6.70 o 
  -9   4   5       23.64       14.90      2.29 o 
  -8   4   5       62.15       69.07      3.32 o 
  -7   4   5      502.24      492.13     14.19 o 
  -6   4   5      708.76      721.32     19.38 o 
  -5   4   5      858.77      874.05     21.94 o 
  -4   4   5       83.21       85.32      1.86 o 
  -3   4   5       84.16       95.82      2.42 o 
  -2   4   5      894.00      901.97      9.54 o 
  -1   4   5      458.28      477.01      4.43 o 
   0   4   5      281.75      269.37      1.95 o 
   1   4   5      462.80      477.47      3.96 o 
   2   4   5      893.36      886.76     10.81 o 
   3   4   5       84.29       93.85      1.60 o 
   4   4   5       82.75       83.49      2.69 o 
   5   4   5      860.33      851.27     19.46 o 
   6   4   5      710.24      723.36     21.61 o 
   7   4   5      503.50      476.84     13.91 o 
   8   4   5       62.83       66.92      3.84 o 
  -8   5   5       89.45       94.68      4.42 o 
  -7   5   5      114.62      113.54      6.34 o 
  -6   5   5      100.36      104.92      4.50 o 
  -5   5   5      509.32      505.93     11.16 o 
  -4   5   5       73.83       76.63      2.50 o 
  -3   5   5      559.09      545.35      6.39 o 
  -2   5   5      366.05      378.47      3.45 o 
  -1   5   5      546.06      566.28      4.83 o 
   0   5   5       12.65       21.61      1.15 o 
   1   5   5      548.52      562.28      5.99 o 
   2   5   5      366.52      369.06      4.54 o 
   3   5   5      563.44      556.93     12.07 o 
   4   5   5       75.48       75.98      2.69 o 
   5   5   5      510.39      499.52     14.87 o 
   6   5   5       99.77      101.01      7.69 o 
   7   5   5      114.20      117.40      4.84 o 
   8   5   5       88.27       92.58      6.41 o 
  -8   6   5        7.27        5.33      1.38 o 
  -7   6   5        5.57        5.22      1.75 o 
  -6   6   5       63.76       67.94      5.01 o 
  -5   6   5      194.32      196.10      5.93 o 
  -4   6   5       68.69       78.83      3.82 o 
  -3   6   5      438.62      433.94      6.28 o 
  -2   6   5        3.93        4.18      0.58 o 
  -1   6   5     1450.21     1487.50     16.06 o 
   0   6   5       26.66       31.54      0.94 o 
   1   6   5     1443.24     1488.50     18.58 o 
   2   6   5        4.46        5.00      0.82 o 
   3   6   5      440.12      451.64      8.48 o 
   4   6   5       69.53       78.33      3.30 o 
   5   6   5      196.85      209.79      6.41 o 
   6   6   5       62.79       63.26      4.45 o 
   7   6   5        5.35        6.32      2.18 o 
   8   6   5        7.54        5.75      2.14 o 
  -8   7   5       47.27       49.72      7.05 o 
  -7   7   5       81.89       85.20      4.35 o 
  -6   7   5       18.07       12.02      6.09 o 
  -5   7   5       66.07       72.72      4.65 o 
  -4   7   5       97.16      103.76      5.41 o 
  -3   7   5      431.02      439.40      8.11 o 
  -2   7   5      178.97      170.34      3.04 o 
  -1   7   5       69.21       72.27      1.48 o 
   0   7   5       36.04       38.10      2.04 o 
   1   7   5       70.35       71.01      2.23 o 
   2   7   5      178.59      165.79      4.49 o 
   3   7   5      431.96      445.03     10.44 o 
   4   7   5       97.07      111.53      7.18 o 
   5   7   5       66.15       71.96      6.30 o 
   6   7   5       18.39       17.78      2.25 o 
   7   7   5       81.26       85.95      4.82 o 
   8   7   5       47.06       48.45      2.83 o 
  -7   8   5        5.15        1.51      1.52 o 
  -6   8   5       41.48       41.53      3.11 o 
  -5   8   5       56.77       61.70      4.21 o 
  -4   8   5      101.20       95.01      3.92 o 
  -3   8   5      144.30      150.42      4.61 o 
  -2   8   5       38.31       47.93      2.93 o 
  -1   8   5      179.89      168.17      5.46 o 
   0   8   5      404.81      379.38      7.12 o 
   1   8   5      179.03      173.37      4.07 o 
   2   8   5       38.51       43.01      4.06 o 
   3   8   5      146.54      155.28      6.39 o 
   4   8   5      101.73      101.77      5.35 o 
   5   8   5       56.00       60.92      6.07 o 
   6   8   5       41.46       40.78      3.26 o 
   7   8   5        5.25        6.27      3.26 o 
  -7   9   5        4.59        4.15      1.36 o 
  -6   9   5      124.84      125.62      3.70 o 
  -5   9   5       15.39       18.29      2.09 o 
  -4   9   5       57.13       48.78      2.71 o 
  -3   9   5       22.38       24.93      2.68 o 
  -2   9   5      267.81      251.39      8.53 o 
  -1   9   5      294.32      290.17      8.99 o 
   0   9   5       16.55       17.38      3.00 o 
   1   9   5      294.52      306.70      9.94 o 
   2   9   5      265.45      249.57      9.85 o 
   3   9   5       22.41       19.60      3.11 o 
   4   9   5       57.35       52.81      3.12 o 
   5   9   5       15.38       18.29      1.98 o 
   6   9   5      125.42      128.63      6.44 o 
   7   9   5        4.50        6.07      1.96 o 
  -6  10   5       18.51       14.64      1.32 o 
  -5  10   5       56.51       61.04      3.19 o 
  -4  10   5       31.14       23.68      3.55 o 
  -3  10   5      107.42      100.74      6.56 o 
  -2  10   5      498.87      471.03     57.47 o 
  -1  10   5      218.34      213.53     18.16 o 
   0  10   5       45.64       45.52      3.58 o 
   1  10   5      217.45      197.13      7.68 o 
   2  10   5      500.08      496.52     15.09 o 
   3  10   5      107.36       96.47      4.86 o 
   4  10   5       30.83       27.48      2.16 o 
   5  10   5       55.64       53.71      2.99 o 
   6  10   5       18.62       15.14      2.02 o 
  -6  11   5        3.44        3.23      1.80 o 
  -5  11   5        3.37        2.52      1.31 o 
  -4  11   5        4.74        6.31      2.62 o 
  -3  11   5       12.97       16.02      3.45 o 
  -2  11   5       88.32       89.69      7.22 o 
  -1  11   5      302.43      334.75     15.50 o 
   0  11   5      274.23      283.87      9.73 o 
   1  11   5      302.10      303.85     16.58 o 
   2  11   5       88.90       89.65      5.06 o 
   3  11   5       13.53       12.77      2.77 o 
   4  11   5        4.91        5.51      1.88 o 
   5  11   5        3.20        2.68      1.09 o 
   6  11   5        3.40        2.99      2.98 o 
  -5  12   5       19.52       13.46      1.50 o 
  -4  12   5       22.04       21.52      3.41 o 
  -3  12   5       18.64       14.45      3.04 o 
  -2  12   5      121.32      121.86     12.66 o 
  -1  12   5      121.23      110.34      7.99 o 
   0  12   5        8.98        7.70      3.03 o 
   1  12   5      122.21      128.21      6.49 o 
   2  12   5      122.13      121.92      5.49 o 
   3  12   5       18.44       12.05      2.12 o 
   4  12   5       22.40       33.51      2.35 o 
  -3  13   5        7.23        5.04      2.21 o 
  -2  13   5       64.62       75.34      8.63 o 
  -1  13   5        7.81        4.19      4.09 o 
   0  13   5       91.59       92.86     10.30 o 
   1  13   5        7.84        3.70      1.88 o 
   2  13   5       64.98       69.96      4.04 o 
   3  13   5        7.27        6.41      1.78 o 
  -1  14   5       10.52       10.25      2.22 o 
   0  14   5      111.59      104.71      5.26 o 
   1  14   5       10.85        7.94      3.47 o 
   0   0   6      503.13      491.52      5.47 o 
   1   0   6     7528.01     7327.26    148.41 o 
   2   0   6      562.27      577.39      8.15 o 
   3   0   6      640.24      688.19      7.03 o 
   4   0   6        0.00        3.48      0.69 o 
   5   0   6      129.91      135.94      2.72 o 
   6   0   6      147.85      161.16      5.23 o 
   7   0   6      115.57       99.86      4.27 o 
   8   0   6        0.00        1.31      1.57 o 
   9   0   6        6.73        1.71      1.52 o 
  -9   1   6      102.15       87.64      3.73 o 
  -8   1   6      202.83      184.64      5.60 o 
  -7   1   6      101.97      108.97      5.10 o 
  -6   1   6      207.69      228.39      6.70 o 
  -5   1   6      647.62      638.46     20.89 o 
  -4   1   6     2130.67     2146.54     29.30 o 
  -3   1   6        7.37        8.15      0.57 o 
  -2   1   6        6.78        8.47      1.20 o 
  -1   1   6     6341.29     5844.44    106.36 o 
   0   1   6        2.73        6.56      0.95 o 
   1   1   6     6336.19     5857.83    112.77 o 
   2   1   6        7.20        8.58      1.11 o 
   3   1   6        7.88       10.42      0.99 o 
   4   1   6     2129.92     2108.76     29.35 o 
   5   1   6      650.04      633.06      9.42 o 
   6   1   6      209.13      222.99      5.86 o 
   7   1   6      101.87      101.85      5.27 o 
   8   1   6      202.79      180.99      9.77 o 
  -9   2   6        3.03        2.17      1.93 o 
  -8   2   6       91.18       92.65      3.79 o 
  -7   2   6        5.59        5.18      2.01 o 
  -6   2   6       17.44       17.24      2.02 o 
  -5   2   6       71.10       78.67      4.88 o 
  -4   2   6      578.35      557.05      7.94 o 
  -3   2   6      586.65      615.08      5.70 o 
  -2   2   6       31.42       31.55      1.02 o 
  -1   2   6        9.36        5.72      0.40 o 
   0   2   6      635.74      678.39      7.42 o 
   1   2   6        8.76        7.20      0.72 o 
   2   2   6       31.69       30.48      0.92 o 
   3   2   6      584.82      611.25      5.28 o 
   4   2   6      578.63      554.41      6.99 o 
   5   2   6       72.07       73.92      2.36 o 
   6   2   6       17.35       16.30      1.95 o 
   7   2   6        6.00        6.33      1.68 o 
   8   2   6       91.38       85.17      6.59 o 
  -9   3   6        8.00        7.08      3.23 o 
  -8   3   6      338.12      330.61      9.39 o 
  -7   3   6       38.47       43.79      5.20 o 
  -6   3   6      131.34      135.48      4.53 o 
  -5   3   6       94.72      103.86      3.54 o 
  -4   3   6      312.46      299.05      3.91 o 
  -3   3   6      698.50      715.87      7.88 o 
  -2   3   6      361.59      335.49      4.53 o 
  -1   3   6      457.00      461.49      4.11 o 
   0   3   6     1414.73     1404.91     12.38 o 
   1   3   6      459.82      465.14      3.26 o 
   2   3   6      360.46      342.06      4.36 o 
   3   3   6      694.93      715.76      7.74 o 
   4   3   6      311.29      301.17      4.15 o 
   5   3   6       95.10      104.67      6.88 o 
   6   3   6      131.02      139.67      6.42 o 
   7   3   6       37.75       44.99      3.42 o 
   8   3   6      339.53      318.33     13.48 o 
  -9   4   6       78.06       89.17      4.29 o 
  -8   4   6      108.77      103.54      4.57 o 
  -7   4   6      266.13      281.53     14.02 o 
  -6   4   6     2526.17     2493.50     63.02 o 
  -5   4   6      348.91      379.30     10.71 o 
  -4   4   6       24.59       32.75      2.28 o 
  -3   4   6     1626.12     1588.27     22.94 o 
  -2   4   6      563.34      608.06      6.58 o 
  -1   4   6      196.39      200.05      2.94 o 
   0   4   6      875.87      861.40      7.52 o 
   1   4   6      196.78      202.59      2.00 o 
   2   4   6      559.06      599.22      8.21 o 
   3   4   6     1631.78     1607.05     20.79 o 
   4   4   6       25.02       34.61      1.30 o 
   5   4   6      350.63      363.73      9.08 o 
   6   4   6     2530.82     2506.26     93.70 o 
   7   4   6      266.45      267.91      9.13 o 
   8   4   6      107.69      104.40      4.13 o 
  -8   5   6       80.27       91.13      4.05 o 
  -7   5   6       44.59       46.01      3.09 o 
  -6   5   6      676.85      666.73     17.15 o 
  -5   5   6      422.32      412.00     10.69 o 
  -4   5   6      509.27      484.17      9.52 o 
  -3   5   6      211.96      220.49      3.53 o 
  -2   5   6      397.62      428.79      4.25 o 
  -1   5   6      749.00      738.98      9.35 o 
   0   5   6       16.52       27.78      1.02 o 
   1   5   6      751.05      730.80      8.46 o 
   2   5   6      398.70      422.09      5.47 o 
   3   5   6      209.56      221.01      3.71 o 
   4   5   6      505.88      479.88      9.34 o 
   5   5   6      423.72      418.05     11.50 o 
   6   5   6      676.86      670.16     23.71 o 
   7   5   6       44.34       39.63      3.55 o 
   8   5   6       80.88       90.05      4.27 o 
  -8   6   6      104.06      108.94      3.68 o 
  -7   6   6      148.04      159.97      6.28 o 
  -6   6   6       34.53       45.86      3.25 o 
  -5   6   6      170.98      172.40      6.70 o 
  -4   6   6      147.55      167.60      4.78 o 
  -3   6   6      379.81      340.61      5.59 o 
  -2   6   6      415.42      400.49      5.08 o 
  -1   6   6     1338.24     1316.40     13.44 o 
   0   6   6      496.32      519.17      5.93 o 
   1   6   6     1334.39     1291.85     15.93 o 
   2   6   6      415.35      381.01      5.47 o 
   3   6   6      378.60      352.62      6.55 o 
   4   6   6      144.88      168.16      5.83 o 
   5   6   6      171.88      173.03      7.70 o 
   6   6   6       34.54       44.83      3.82 o 
   7   6   6      146.92      159.06      6.01 o 
   8   6   6      104.96      113.98      5.64 o 
  -8   7   6       17.79       12.06      1.46 o 
  -7   7   6       97.56      100.51      5.20 o 
  -6   7   6        8.00        6.25      2.08 o 
  -5   7   6      216.26      209.37      5.82 o 
  -4   7   6       74.39       90.43      3.69 o 
  -3   7   6       42.55       49.53      2.75 o 
  -2   7   6      169.15      169.25      3.61 o 
  -1   7   6      156.28      152.87      2.67 o 
   0   7   6        3.71        4.79      0.70 o 
   1   7   6      157.25      149.69      3.31 o 
   2   7   6      167.49      164.71      6.93 o 
   3   7   6       42.82       53.12      3.90 o 
   4   7   6       72.54       89.96      4.04 o 
   5   7   6      216.91      215.48      6.86 o 
   6   7   6        7.92        8.21      2.17 o 
   7   7   6       98.12       94.37      6.33 o 
   8   7   6       17.90       18.65      3.37 o 
  -7   8   6       34.47       42.72      4.17 o 
  -6   8   6       72.66       80.65      3.82 o 
  -5   8   6       30.32       37.54      2.76 o 
  -4   8   6       10.01       13.48      1.88 o 
  -3   8   6      619.69      612.43     13.73 o 
  -2   8   6      840.71      830.27     25.43 o 
  -1   8   6      545.63      535.27     13.45 o 
   0   8   6       14.36       12.62      0.99 o 
   1   8   6      541.63      505.69     10.50 o 
   2   8   6      838.63      860.29     18.93 o 
   3   8   6      620.25      592.32     15.35 o 
   4   8   6        9.76       12.98      2.02 o 
   5   8   6       31.31       36.21      3.30 o 
   6   8   6       72.53       81.40      3.86 o 
   7   8   6       33.86       36.53      8.21 o 
  -7   9   6       53.02       52.73      2.26 o 
  -6   9   6        3.78        4.00      1.89 o 
  -5   9   6       33.70       38.92      2.67 o 
  -4   9   6      249.68      225.58      6.24 o 
  -3   9   6      241.13      235.58      9.09 o 
  -2   9   6       69.45       70.89      4.27 o 
  -1   9   6      333.58      338.37     11.86 o 
   0   9   6      827.06      783.84     21.40 o 
   1   9   6      332.33      327.95      8.13 o 
   2   9   6       69.78       72.16      3.88 o 
   3   9   6      241.70      237.09      7.18 o 
   4   9   6      249.98      215.89      6.71 o 
   5   9   6       34.31       44.33      2.80 o 
   6   9   6        3.76        3.89      1.40 o 
   7   9   6       52.65       51.06      3.99 o 
  -6  10   6        6.05        4.58      1.08 o 
  -5  10   6       28.43       24.74      2.45 o 
  -4  10   6      139.89      129.72      5.64 o 
  -3  10   6       44.28       44.32      4.45 o 
  -2  10   6      191.29      192.70      7.30 o 
  -1  10   6      103.05      110.52      7.77 o 
   0  10   6      291.33      254.96     26.51 o 
   1  10   6      102.30       96.95      7.87 o 
   2  10   6      189.96      170.22     17.57 o 
   3  10   6       43.54       42.70      3.08 o 
   4  10   6      140.96      135.21      4.66 o 
   5  10   6       28.53       31.98      2.51 o 
   6  10   6        6.17        5.01      1.43 o 
  -5  11   6       82.04       87.24      3.36 o 
  -4  11   6       21.82       17.14      3.40 o 
  -3  11   6       34.03       39.64      4.28 o 
  -2  11   6       20.93       20.32      7.09 o 
  -1  11   6      568.86      570.74     24.35 o 
   0  11   6       29.14       30.71      4.77 o 
   1  11   6      568.83      552.91     26.49 o 
   2  11   6       20.21       23.69      2.93 o 
   3  11   6       34.35       28.44      3.47 o 
   4  11   6       21.47       21.37      1.93 o 
   5  11   6       82.31       92.00      3.05 o 
  -4  12   6       14.65       13.24      2.49 o 
  -3  12   6       37.10       34.63      3.95 o 
  -2  12   6        2.83        2.93      4.23 o 
  -1  12   6       91.48       95.02      6.67 o 
   0  12   6        7.90        6.75      3.00 o 
   1  12   6       90.42       83.07      5.29 o 
   2  12   6        2.98        2.95      1.65 o 
   3  12   6       37.13       34.37      3.39 o 
   4  12   6       14.75       12.18      2.59 o 
  -3  13   6       66.75       66.43      4.38 o 
  -2  13   6        9.44        5.32      4.30 o 
  -1  13   6       85.77       88.42      5.88 o 
   0  13   6        0.02        1.01      2.02 o 
   1  13   6       86.28       85.51      4.01 o 
   2  13   6        9.13        9.66      1.63 o 
   3  13   6       67.11       69.22      3.47 o 
  -1  14   6       24.98       29.56      2.87 o 
   0  14   6       30.70       31.25      2.97 o 
   1  14   6       24.73       27.79      2.69 o 
   1   0   7     3415.80     3299.57     50.61 o 
   2   0   7      246.48      269.33      3.38 o 
   3   0   7      372.38      401.71      5.20 o 
   4   0   7      536.67      546.89      5.99 o 
   5   0   7       13.48       14.87      1.08 o 
   6   0   7        7.23        9.46      2.04 o 
   7   0   7       64.85       60.12      3.37 o 
   8   0   7      114.15      104.31      6.02 o 
   9   0   7        7.94        2.58      1.60 o 
  -9   1   7       20.17        3.52      2.88 o 
  -8   1   7       46.00       38.23      6.72 o 
  -7   1   7       68.84       61.79      4.67 o 
  -6   1   7       12.72       11.51      1.64 o 
  -5   1   7      137.02      143.49      3.60 o 
  -4   1   7      273.48      264.11      3.18 o 
  -3   1   7      113.46      128.94      1.46 o 
  -2   1   7      296.61      317.21      3.76 o 
  -1   1   7     5371.33     5104.34     88.67 o 
   0   1   7      127.17      130.40      1.42 o 
   1   1   7     5366.00     5227.72     90.79 o 
   2   1   7      297.00      321.43      3.24 o 
   3   1   7      116.17      125.98      1.95 o 
   4   1   7      268.36      259.10      3.31 o 
   5   1   7      137.87      137.88      3.29 o 
   6   1   7       12.60       11.28      1.51 o 
   7   1   7       69.59       60.95      4.22 o 
   8   1   7       47.25       42.02      4.58 o 
  -9   2   7       10.60        5.84      2.09 o 
  -8   2   7        5.94        5.45      1.52 o 
  -7   2   7        8.24        6.33      1.85 o 
  -6   2   7       60.82       70.79      3.90 o 
  -5   2   7       19.06       22.89      1.79 o 
  -4   2   7      198.72      198.25      3.49 o 
  -3   2   7      103.89      105.48      1.67 o 
  -2   2   7      890.49      914.42      8.01 o 
  -1   2   7      854.67      812.23      9.29 o 
   0   2   7      453.43      437.83      4.26 o 
   1   2   7      854.19      808.24      9.96 o 
   2   2   7      882.55      880.18     10.57 o 
   3   2   7      103.24      105.41      1.20 o 
   4   2   7      198.41      200.85      3.44 o 
   5   2   7       18.50       15.02      2.08 o 
   6   2   7       58.79       65.57      3.35 o 
   7   2   7        8.22        6.86      1.73 o 
   8   2   7        5.80        5.10      2.69 o 
  -9   3   7       24.68       11.74      3.34 o 
  -8   3   7       38.72       33.73      2.88 o 
  -7   3   7      151.81      162.83      5.92 o 
  -6   3   7      108.07      103.57      4.37 o 
  -5   3   7      155.40      169.56      5.52 o 
  -4   3   7      132.80      119.37      2.45 o 
  -3   3   7        5.63        7.88      0.62 o 
  -2   3   7      329.12      316.49      4.55 o 
  -1   3   7     1296.05     1247.54     11.36 o 
   0   3   7        0.48        2.94      0.47 o 
   1   3   7     1295.63     1257.78     11.31 o 
   2   3   7      330.63      311.49      4.46 o 
   3   3   7        5.94        7.57      0.75 o 
   4   3   7      134.37      128.15      2.31 o 
   5   3   7      156.49      159.45     11.65 o 
   6   3   7      109.39      107.81      6.32 o 
   7   3   7      151.60      158.66      7.14 o 
   8   3   7       37.78       38.18      2.84 o 
  -8   4   7       80.03       82.70      4.66 o 
  -7   4   7       53.86       55.28      3.88 o 
  -6   4   7      719.28      713.53     16.86 o 
  -5   4   7      456.30      455.60      9.79 o 
  -4   4   7      665.24      628.01     12.95 o 
  -3   4   7      658.61      652.63      8.46 o 
  -2   4   7      149.10      150.90      1.94 o 
  -1   4   7     1351.61     1368.69     14.63 o 
   0   4   7     3733.97     3744.78     54.90 o 
   1   4   7     1350.33     1356.84     13.35 o 
   2   4   7      149.60      148.85      2.75 o 
   3   4   7      660.61      668.09      9.21 o 
   4   4   7      668.63      619.16     12.48 o 
   5   4   7      452.84      443.24     18.63 o 
   6   4   7      717.86      726.18     21.99 o 
   7   4   7       54.84       50.84      8.40 o 
   8   4   7       79.94       74.13      3.06 o 
  -8   5   7       68.03       72.92      3.42 o 
  -7   5   7       24.59       23.96      2.77 o 
  -6   5   7      523.51      529.28     12.15 o 
  -5   5   7       24.42       24.08      2.52 o 
  -4   5   7       56.11       64.07      2.89 o 
  -3   5   7      282.20      287.04      4.87 o 
  -2   5   7      302.39      330.69      3.71 o 
  -1   5   7      497.26      500.32      4.56 o 
   0   5   7        0.00        2.40      0.34 o 
   1   5   7      496.87      478.68      6.89 o 
   2   5   7      301.88      326.80      6.06 o 
   3   5   7      284.02      272.95      4.10 o 
   4   5   7       55.01       55.68      2.60 o 
   5   5   7       24.45       27.19      2.77 o 
   6   5   7      523.51      537.35     16.87 o 
   7   5   7       24.28       20.09      2.63 o 
   8   5   7       68.32       69.66      3.20 o 
  -8   6   7       66.16       74.32      2.93 o 
  -7   6   7      116.46      118.34      4.57 o 
  -6   6   7      117.15      133.85      5.09 o 
  -5   6   7      644.57      631.32     17.25 o 
  -4   6   7       75.26       79.07      3.25 o 
  -3   6   7       36.01       34.73      3.34 o 
  -2   6   7      329.95      315.17      4.00 o 
  -1   6   7       45.92       54.35      1.73 o 
   0   6   7       12.00       13.00      0.91 o 
   1   6   7       45.60       54.01      1.53 o 
   2   6   7      328.85      301.58      6.23 o 
   3   6   7       35.58       32.98      2.87 o 
   4   6   7       74.78       82.77      3.67 o 
   5   6   7      644.07      639.39     15.88 o 
   6   6   7      118.02      134.17      6.50 o 
   7   6   7      117.83      110.65      5.45 o 
   8   6   7       65.59       73.09      4.79 o 
  -8   7   7       81.29       80.69      3.34 o 
  -7   7   7       40.95       45.66      2.74 o 
  -6   7   7        6.81        8.73      1.85 o 
  -5   7   7       99.37      105.58      5.85 o 
  -4   7   7      160.20      153.58      7.72 o 
  -3   7   7      380.82      372.39      7.55 o 
  -2   7   7      527.48      507.97     16.22 o 
  -1   7   7       78.90       83.96      2.25 o 
   0   7   7        5.01        3.07      0.65 o 
   1   7   7       77.91       82.54      2.27 o 
   2   7   7      528.30      518.34     10.74 o 
   3   7   7      380.16      393.05     10.23 o 
   4   7   7      158.57      146.98      5.88 o 
   5   7   7       99.34      106.61      4.69 o 
   6   7   7        6.69        6.91      2.21 o 
   7   7   7       40.60       42.65      3.19 o 
   8   7   7       81.14       82.83      5.71 o 
  -7   8   7        9.86        8.36      1.65 o 
  -6   8   7        1.58        3.22      1.67 o 
  -5   8   7       80.28       75.38      3.24 o 
  -4   8   7      334.03      308.33      8.73 o 
  -3   8   7       36.47       40.02      2.88 o 
  -2   8   7       29.43       26.11      3.50 o 
  -1   8   7      178.28      173.24      5.98 o 
   0   8   7     1225.60     1174.57     22.88 o 
   1   8   7      176.46      176.37      5.36 o 
   2   8   7       29.23       30.83      3.17 o 
   3   8   7       37.57       42.24      3.72 o 
   4   8   7      332.78      311.31     11.07 o 
   5   8   7       79.95       81.94      4.55 o 
   6   8   7        1.58        3.22      1.58 o 
   7   8   7        9.78       10.35      1.66 o 
  -7   9   7       44.62       51.46      2.11 o 
  -6   9   7       18.96       18.36      2.60 o 
  -5   9   7      101.11       94.58      4.91 o 
  -4   9   7      338.39      322.61     11.12 o 
  -3   9   7      288.43      262.40      9.55 o 
  -2   9   7      187.77      189.04      7.29 o 
  -1   9   7      432.13      425.40     14.63 o 
   0   9   7      402.83      397.13     17.56 o 
   1   9   7      430.98      413.06      9.98 o 
   2   9   7      187.63      187.77      6.66 o 
   3   9   7      288.22      273.22      8.70 o 
   4   9   7      337.59      340.90     10.10 o 
   5   9   7      101.41       94.01      4.08 o 
   6   9   7       19.08       24.85      4.39 o 
   7   9   7       43.87       54.82      8.23 o 
  -6  10   7       36.00       43.13      2.01 o 
  -5  10   7       27.65       16.86      2.38 o 
  -4  10   7        4.73        4.92      1.49 o 
  -3  10   7        1.12        1.34      1.72 o 
  -2  10   7        9.09        9.65      2.27 o 
  -1  10   7      212.95      207.38     11.31 o 
   0  10   7       51.26       60.72      6.00 o 
   1  10   7      214.93      211.06     16.19 o 
   2  10   7        9.28        8.75      2.13 o 
   3  10   7        1.08        1.56      1.61 o 
   4  10   7        4.62        3.62      1.54 o 
   5  10   7       28.38       29.67      4.30 o 
   6  10   7       34.68       45.07      4.28 o 
  -5  11   7       64.13       55.67      2.83 o 
  -4  11   7        5.05        6.55      2.38 o 
  -3  11   7       18.11       16.94      3.37 o 
  -2  11   7       63.97       80.03     10.54 o 
  -1  11   7       75.69       84.17      6.65 o 
   0  11   7       23.22       29.00      4.51 o 
   1  11   7       75.98       76.25      4.60 o 
   2  11   7       64.06       74.16      5.28 o 
   3  11   7       17.72       16.68      1.99 o 
   4  11   7        4.77        5.68      1.81 o 
   5  11   7       64.76       62.32      2.76 o 
  -4  12   7       49.58       55.56      3.82 o 
  -3  12   7       15.92        9.29      2.73 o 
  -2  12   7       41.19       40.09      7.42 o 
  -1  12   7       72.33       83.21      5.94 o 
   0  12   7       16.61       22.89      3.86 o 
   1  12   7       73.37       67.65     12.66 o 
   2  12   7       41.11       40.26     10.69 o 
   3  12   7       16.37       13.39      2.87 o 
   4  12   7       49.90       62.30      4.04 o 
  -3  13   7       13.68       12.30      2.20 o 
  -2  13   7       31.18       59.34      6.66 o 
  -1  13   7       46.41       48.18      4.32 o 
   0  13   7        8.18        8.44      2.61 o 
   1  13   7       45.95       47.64      4.29 o 
   2  13   7       31.31       42.65      3.16 o 
   3  13   7       13.75       11.08      2.15 o 
   0   0   8      123.81      140.65      2.12 o 
   1   0   8     1082.27     1124.85     11.00 o 
   2   0   8     1346.86     1435.12     18.52 o 
   3   0   8        6.10        6.36      0.70 o 
   4   0   8       71.64       84.65      2.72 o 
   5   0   8      257.83      242.08      9.45 o 
   6   0   8      161.36      171.84      6.41 o 
   7   0   8        0.62        2.67      1.70 o 
   8   0   8       82.20       74.89      4.94 o 
  -9   1   8       16.98        4.63      2.98 o 
  -8   1   8       23.08       17.90      1.93 o 
  -7   1   8        8.20        8.81      2.22 o 
  -6   1   8      260.69      268.86     12.15 o 
  -5   1   8      124.98      136.00      4.77 o 
  -4   1   8      358.53      359.41      4.16 o 
  -3   1   8      276.54      291.05      4.01 o 
  -2   1   8      428.28      428.51      4.50 o 
  -1   1   8      169.88      172.55      2.44 o 
   0   1   8      866.44      835.39     10.44 o 
   1   1   8      166.24      169.17      2.89 o 
   2   1   8      428.72      427.21      8.32 o 
   3   1   8      276.14      287.11      3.16 o 
   4   1   8      363.29      363.70      5.23 o 
   5   1   8      124.63      132.72      3.53 o 
   6   1   8      260.25      245.75      6.35 o 
   7   1   8        8.07        7.02      2.67 o 
   8   1   8       23.29       16.48      3.54 o 
  -8   2   8       32.90       28.83      3.93 o 
  -7   2   8      121.39      124.43      9.35 o 
  -6   2   8       62.82       76.83      3.64 o 
  -5   2   8      191.48      205.60      4.98 o 
  -4   2   8      289.82      292.81      4.20 o 
  -3   2   8     1073.94     1034.64     17.07 o 
  -2   2   8     1433.82     1462.95     15.83 o 
  -1   2   8     1816.45     1717.43     18.10 o 
   0   2   8     2133.97     2130.76     23.03 o 
   1   2   8     1825.35     1745.10     20.14 o 
   2   2   8     1429.32     1468.77     20.33 o 
   3   2   8     1075.86     1020.48     17.61 o 
   4   2   8      289.91      299.66      4.45 o 
   5   2   8      192.72      193.71      4.49 o 
   6   2   8       63.54       69.26      3.95 o 
   7   2   8      122.27      123.52      6.64 o 
   8   2   8       32.29       29.42      4.08 o 
  -8   3   8       18.33       15.66      1.82 o 
  -7   3   8      336.28      324.18     11.70 o 
  -6   3   8      244.17      241.78      7.10 o 
  -5   3   8      100.22      109.64      3.69 o 
  -4   3   8      316.20      295.66      5.77 o 
  -3   3   8      428.79      407.59      5.33 o 
  -2   3   8      511.95      537.28      6.43 o 
  -1   3   8     3512.05     3593.71     55.26 o 
   0   3   8      263.43      290.30      2.79 o 
   1   3   8     3526.01     3586.87     52.23 o 
   2   3   8      511.76      533.02      7.85 o 
   3   3   8      427.31      392.46      4.51 o 
   4   3   8      313.37      295.84      5.90 o 
   5   3   8       99.97      101.63      3.63 o 
   6   3   8      244.84      242.00     10.15 o 
   7   3   8      336.30      314.41     14.01 o 
   8   3   8       17.61       13.04      2.02 o 
  -8   4   8       52.29       51.56      2.62 o 
  -7   4   8      429.89      410.34     12.28 o 
  -6   4   8       10.82        8.32      2.01 o 
  -5   4   8      561.44      552.72     12.65 o 
  -4   4   8      194.90      195.53      6.57 o 
  -3   4   8       28.26       40.90      2.09 o 
  -2   4   8      497.69      504.45      5.50 o 
  -1   4   8      921.63      963.93     11.16 o 
   0   4   8      449.02      458.12      4.16 o 
   1   4   8      921.17      951.75     10.93 o 
   2   4   8      499.31      493.17      7.48 o 
   3   4   8       28.33       36.50      1.32 o 
   4   4   8      193.34      181.34      4.11 o 
   5   4   8      562.85      557.78     16.18 o 
   6   4   8       10.28        5.17      2.27 o 
   7   4   8      429.60      415.53     12.21 o 
   8   4   8       53.09       45.75      2.41 o 
  -8   5   8       74.64       73.92      3.30 o 
  -7   5   8       54.03       53.64      3.70 o 
  -6   5   8       16.61       15.39      2.16 o 
  -5   5   8       23.70       27.05      2.24 o 
  -4   5   8      642.04      637.94     14.52 o 
  -3   5   8       83.14       76.47      2.01 o 
  -2   5   8       62.45       70.55      1.41 o 
  -1   5   8      281.09      271.33      3.13 o 
   0   5   8      557.66      561.87      6.76 o 
   1   5   8      281.30      265.36      3.95 o 
   2   5   8       62.23       71.93      1.79 o 
   3   5   8       83.54       78.53      2.56 o 
   4   5   8      644.81      643.85     16.14 o 
   5   5   8       23.63       30.98      7.17 o 
   6   5   8       16.24       11.27      2.66 o 
   7   5   8       54.60       54.87      3.63 o 
   8   5   8       74.19       67.75      3.04 o 
  -8   6   8       42.14       40.33      2.12 o 
  -7   6   8       88.43       90.18      7.12 o 
  -6   6   8       50.97       70.68      4.82 o 
  -5   6   8      413.23      404.18     24.56 o 
  -4   6   8      565.30      566.81     25.18 o 
  -3   6   8       12.80       10.08      1.42 o 
  -2   6   8       87.00       93.19      1.93 o 
  -1   6   8       94.83       88.00      1.60 o 
   0   6   8        2.78        3.55      0.58 o 
   1   6   8       95.13       92.23      1.77 o 
   2   6   8       86.82       87.59      2.24 o 
   3   6   8       13.11       12.40      1.79 o 
   4   6   8      562.70      568.75     13.60 o 
   5   6   8      413.95      442.93     17.17 o 
   6   6   8       51.00       57.29      4.51 o 
   7   6   8       88.74       86.08      3.79 o 
   8   6   8       42.13       38.44      3.06 o 
  -7   7   8      285.70      281.01      7.24 o 
  -6   7   8      160.46      165.16      4.99 o 
  -5   7   8      460.49      475.29     13.97 o 
  -4   7   8      347.61      342.49      8.55 o 
  -3   7   8      273.07      270.20      6.58 o 
  -2   7   8      546.97      534.51     11.00 o 
  -1   7   8      168.54      160.01      6.43 o 
   0   7   8      161.40      153.94      3.64 o 
   1   7   8      167.42      159.71      3.90 o 
   2   7   8      544.85      540.64     12.68 o 
   3   7   8      272.68      275.25      7.41 o 
   4   7   8      343.15      343.55      9.36 o 
   5   7   8      460.22      471.13     15.13 o 
   6   7   8      160.42      170.18      8.55 o 
   7   7   8      284.37      284.66     16.44 o 
  -7   8   8       11.99        8.69      1.60 o 
  -6   8   8       96.82       98.81      3.98 o 
  -5   8   8      282.08      288.56     12.72 o 
  -4   8   8      225.83      230.46      7.20 o 
  -3   8   8      198.36      186.91      4.93 o 
  -2   8   8      176.00      175.94      6.61 o 
  -1   8   8      402.59      397.06     11.47 o 
   0   8   8      316.31      291.04      6.84 o 
   1   8   8      403.37      385.23      9.97 o 
   2   8   8      177.16      168.84      5.36 o 
   3   8   8      199.36      204.83      6.93 o 
   4   8   8      226.05      231.10      7.19 o 
   5   8   8      282.71      296.81      8.49 o 
   6   8   8       95.68       99.66      5.98 o 
   7   8   8       11.91       12.06      2.27 o 
  -6   9   8       19.43       13.32      1.64 o 
  -5   9   8       44.33       40.16      2.63 o 
  -4   9   8      192.10      183.02     11.03 o 
  -3   9   8      349.70      337.74     11.23 o 
  -2   9   8       32.77       44.50      3.44 o 
  -1   9   8       46.66       46.60      4.24 o 
   0   9   8        2.57        0.99      2.35 o 
   1   9   8       45.77       48.67      3.51 o 
   2   9   8       32.62       34.49      3.15 o 
   3   9   8      352.74      344.50      9.21 o 
   4   9   8      191.31      190.40      6.83 o 
   5   9   8       44.68       43.27      3.36 o 
   6   9   8       19.51       14.01      2.01 o 
  -6  10   8       61.49       59.24      3.30 o 
  -5  10   8        8.58        7.50      1.39 o 
  -4  10   8        9.69       10.64      2.69 o 
  -3  10   8       53.89       60.94      4.92 o 
  -2  10   8       59.88       70.88      4.30 o 
  -1  10   8       54.26       58.45      5.52 o 
   0  10   8       27.42       31.02      4.67 o 
   1  10   8       54.77       51.45      5.00 o 
   2  10   8       60.20       65.20      3.53 o 
   3  10   8       53.77       56.04      3.80 o 
   4  10   8       10.00        7.28      1.72 o 
   5  10   8        8.45        8.97      1.61 o 
   6  10   8       61.38       56.62      4.98 o 
  -5  11   8       23.45       16.06      5.04 o 
  -4  11   8        3.71        5.34      2.11 o 
  -3  11   8       29.66       19.91      3.48 o 
  -2  11   8       37.37       34.63      7.72 o 
  -1  11   8       61.39       66.58      5.96 o 
   0  11   8       91.34       95.15      7.19 o 
   1  11   8       60.47       66.34      6.32 o 
   2  11   8       38.09       34.11      5.37 o 
   3  11   8       29.79       27.39      4.83 o 
   4  11   8        3.78        5.19      1.33 o 
   5  11   8       23.84       23.17      4.35 o 
  -4  12   8        2.21        1.66      1.07 o 
  -3  12   8       10.61        8.20      2.32 o 
  -2  12   8      103.96      116.32     11.03 o 
  -1  12   8      146.58      139.11      8.11 o 
   0  12   8        0.81        1.43      2.27 o 
   1  12   8      146.75      144.10      8.36 o 
   2  12   8      102.72      110.02      4.53 o 
   3  12   8       10.58        8.53      2.86 o 
   4  12   8        2.12        3.40      1.70 o 
  -2  13   8       23.20       34.08      3.34 o 
  -1  13   8       58.27       61.97      4.75 o 
   0  13   8       45.35       54.32      4.33 o 
   1  13   8       57.91       65.56      4.78 o 
   2  13   8       23.44       35.72      3.33 o 
   1   0   9      859.92      940.09     11.51 o 
   2   0   9     1333.24     1364.83     16.01 o 
   3   0   9       47.86       53.24      1.78 o 
   4   0   9      268.45      290.20      4.44 o 
   5   0   9      145.45      166.76      6.76 o 
   6   0   9       48.64       44.18      3.06 o 
   7   0   9      237.62      217.78      6.85 o 
   8   0   9       35.92       39.94      3.08 o 
  -8   1   9        2.89        4.98      1.50 o 
  -7   1   9        7.48        8.94      1.88 o 
  -6   1   9       78.53       84.56      3.99 o 
  -5   1   9       44.66       55.26      3.64 o 
  -4   1   9       44.81       46.43      1.96 o 
  -3   1   9      450.86      486.95      4.84 o 
  -2   1   9      544.76      571.54      5.38 o 
  -1   1   9       44.02       42.41      1.15 o 
   0   1   9      566.15      562.43      5.73 o 
   1   1   9       42.08       41.28      1.01 o 
   2   1   9      544.94      564.17      9.65 o 
   3   1   9      447.70      479.73      6.03 o 
   4   1   9       44.20       44.39      1.61 o 
   5   1   9       44.23       53.05      2.42 o 
   6   1   9       78.36       72.55      3.14 o 
   7   1   9        7.29        8.06      2.14 o 
   8   1   9        2.66        2.76      1.59 o 
  -8   2   9       95.18       87.97      3.50 o 
  -7   2   9      140.49      148.36      6.11 o 
  -6   2   9      133.43      145.54      4.67 o 
  -5   2   9       38.50       47.52      2.51 o 
  -4   2   9       35.41       43.93      3.76 o 
  -3   2   9      530.44      508.27      5.64 o 
  -2   2   9     2039.16     1999.81     24.58 o 
  -1   2   9     1055.08     1047.17     10.60 o 
   0   2   9     2377.57     2484.06     28.76 o 
   1   2   9     1057.30     1050.96     11.12 o 
   2   2   9     2038.49     2002.29     28.53 o 
   3   2   9      530.87      513.20      6.56 o 
   4   2   9       34.99       42.05      1.64 o 
   5   2   9       39.99       49.12      2.88 o 
   6   2   9      134.87      135.76      5.39 o 
   7   2   9      138.58      131.57      6.00 o 
   8   2   9       95.64       89.95      6.38 o 
  -8   3   9       36.90       35.37      3.66 o 
  -7   3   9       28.95       30.74      2.68 o 
  -6   3   9       81.17       83.87      3.95 o 
  -5   3   9      103.47      111.21      3.82 o 
  -4   3   9       28.76       32.05      2.34 o 
  -3   3   9      108.71      113.42      2.68 o 
  -2   3   9      111.97      125.41      3.02 o 
  -1   3   9     2005.65     2000.03     24.76 o 
   0   3   9     1792.05     1771.66     19.53 o 
   1   3   9     1996.82     2011.56     25.31 o 
   2   3   9      111.39      131.71      2.73 o 
   3   3   9      109.57      112.73      2.56 o 
   4   3   9       28.80       35.13      3.57 o 
   5   3   9      104.29      103.76      4.10 o 
   6   3   9       80.49       84.20      6.10 o 
   7   3   9       28.48       25.84      2.58 o 
   8   3   9       36.20       35.76      2.93 o 
  -8   4   9       54.00       50.45      2.54 o 
  -7   4   9       48.02       51.11      3.79 o 
  -6   4   9       25.45       25.19      2.24 o 
  -5   4   9       99.63       97.64      4.60 o 
  -4   4   9      142.09      158.92      4.27 o 
  -3   4   9       23.67       27.43      2.53 o 
  -2   4   9      490.43      508.51      5.60 o 
  -1   4   9      657.92      693.68      7.26 o 
   0   4   9      267.51      275.31      3.21 o 
   1   4   9      654.70      699.50     11.26 o 
   2   4   9      491.96      514.57      6.83 o 
   3   4   9       23.55       27.45      3.24 o 
   4   4   9      143.44      150.34      4.33 o 
   5   4   9      101.13       95.59      5.98 o 
   6   4   9       25.33       18.46      7.13 o 
   7   4   9       47.37       49.40      3.13 o 
   8   4   9       53.52       52.15      3.05 o 
  -8   5   9       93.07       98.00      3.31 o 
  -7   5   9        2.73        5.00      1.65 o 
  -6   5   9      418.47      435.24     11.01 o 
  -5   5   9      117.10      118.41      5.85 o 
  -4   5   9      633.30      654.89     16.67 o 
  -3   5   9       55.79       55.20      2.20 o 
  -2   5   9      362.61      358.62      4.43 o 
  -1   5   9       33.98       29.17      1.09 o 
   0   5   9       68.78       75.06      2.25 o 
   1   5   9       34.71       31.91      2.67 o 
   2   5   9      360.82      359.28      5.83 o 
   3   5   9       55.63       55.40      3.14 o 
   4   5   9      633.13      646.43     21.31 o 
   5   5   9      117.05      117.07      5.89 o 
   6   5   9      420.07      442.52     18.74 o 
   7   5   9        2.76        4.46      1.91 o 
   8   5   9       92.82       93.89      3.29 o 
  -8   6   9       53.60       54.11      2.49 o 
  -7   6   9      456.05      442.32     10.86 o 
  -6   6   9       48.06       55.91      3.31 o 
  -5   6   9      801.53      772.31     19.29 o 
  -4   6   9       19.23       20.36      3.19 o 
  -3   6   9      485.73      471.39     13.11 o 
  -2   6   9      987.41      947.13     14.76 o 
  -1   6   9      135.48      140.19      3.68 o 
   0   6   9      377.41      384.94      6.26 o 
   1   6   9      135.08      137.15      2.63 o 
   2   6   9      984.86      938.48     18.46 o 
   3   6   9      487.36      502.18     11.49 o 
   4   6   9       19.06       24.79      2.77 o 
   5   6   9      801.40      781.34     34.38 o 
   6   6   9       46.27       56.90      4.30 o 
   7   6   9      454.99      456.85     14.42 o 
   8   6   9       53.91       52.57      3.16 o 
  -7   7   9      121.38      123.44      4.14 o 
  -6   7   9       24.67       20.10      1.97 o 
  -5   7   9       74.04       85.58      4.41 o 
  -4   7   9     1372.01     1319.73     45.66 o 
  -3   7   9      538.42      541.96     12.17 o 
  -2   7   9       50.57       48.45      3.30 o 
  -1   7   9      126.22      125.42      3.80 o 
   0   7   9      174.57      179.83      4.56 o 
   1   7   9      126.50      131.47      4.07 o 
   2   7   9       50.73       53.77      2.75 o 
   3   7   9      538.40      562.38     13.34 o 
   4   7   9     1369.37     1327.25     33.93 o 
   5   7   9       73.60       90.82      5.25 o 
   6   7   9       24.89       23.45      4.86 o 
   7   7   9      122.11      128.40      4.12 o 
  -7   8   9       12.96       10.34      1.33 o 
  -6   8   9       19.45       19.49      2.30 o 
  -5   8   9       50.59       63.08      2.95 o 
  -4   8   9        4.09        2.87      1.58 o 
  -3   8   9      420.94      406.09     11.44 o 
  -2   8   9        0.89        2.89      2.91 o 
  -1   8   9       75.41       80.19      5.27 o 
   0   8   9       11.62       13.49      2.04 o 
   1   8   9       73.97       81.53      3.89 o 
   2   8   9        0.86        1.64      1.38 o 
   3   8   9      418.70      417.85     11.78 o 
   4   8   9        4.05        4.41      1.65 o 
   5   8   9       50.61       57.00      5.59 o 
   6   8   9       19.61       23.47      2.21 o 
   7   8   9       13.17       11.21      2.78 o 
  -6   9   9       30.09       33.00      4.28 o 
  -5   9   9       41.43       39.80      2.49 o 
  -4   9   9       21.76       19.02      2.15 o 
  -3   9   9       15.26       17.47      2.77 o 
  -2   9   9        7.76       10.23      2.20 o 
  -1   9   9      131.30      121.72     14.77 o 
   0   9   9      152.14      147.34      8.89 o 
   1   9   9      132.68      131.94      8.09 o 
   2   9   9        7.79        7.08      2.02 o 
   3   9   9       15.32       19.86      2.29 o 
   4   9   9       21.16       19.91      2.53 o 
   5   9   9       41.00       38.65      3.99 o 
   6   9   9       29.97       37.72      2.66 o 
  -6  10   9      117.25      106.85      5.66 o 
  -5  10   9        2.79        5.54      1.89 o 
  -4  10   9       85.01       92.82      6.87 o 
  -3  10   9       47.51       48.21      4.55 o 
  -2  10   9       43.62       46.77      3.67 o 
  -1  10   9       96.62      103.26      7.28 o 
   0  10   9       66.82       73.38      6.59 o 
   1  10   9       96.06      100.66      7.72 o 
   2  10   9       44.01       48.92      4.00 o 
   3  10   9       47.89       48.72      3.01 o 
   4  10   9       84.46       94.05      3.82 o 
   5  10   9        2.77        5.85      1.65 o 
   6  10   9      116.81      122.80      6.43 o 
  -5  11   9       10.30        6.97      2.01 o 
  -4  11   9       70.06       76.53      8.91 o 
  -3  11   9       95.25      102.26      4.73 o 
  -2  11   9       15.64       17.04      3.40 o 
  -1  11   9       27.74       30.60      4.39 o 
   0  11   9        1.07        1.93      2.47 o 
   1  11   9       28.17       36.83      4.63 o 
   2  11   9       15.28       15.49      2.81 o 
   3  11   9       96.22       99.98      4.16 o 
   4  11   9       69.51       83.96      3.56 o 
   5  11   9       10.47        7.21      1.50 o 
  -3  12   9        1.86        2.24      1.73 o 
  -2  12   9       22.39       14.87      5.49 o 
  -1  12   9       76.71       73.48      5.54 o 
   0  12   9        0.59        0.05      1.88 o 
   1  12   9       76.54       77.58      5.83 o 
   2  12   9       22.53       25.45      3.51 o 
   3  12   9        1.99        2.33      3.37 o 
   4  12   9        1.14        1.99      1.53 o 
  -2  13   9       39.76       46.97      3.36 o 
  -1  13   9       45.39       29.28      6.46 o 
   0  13   9       17.60       13.91      4.64 o 
   1  13   9       44.94       49.61      3.92 o 
   2  13   9       39.58       42.32      3.54 o 
   0   0  10     2261.77     2051.75     35.33 o 
   1   0  10       11.50       17.91      1.75 o 
   2   0  10      351.02      370.15      4.94 o 
   3   0  10       12.93       19.90      1.21 o 
   4   0  10       19.51       22.66      1.26 o 
   5   0  10       88.40       88.29      5.28 o 
   6   0  10      106.77       92.94      4.97 o 
   7   0  10      167.59      168.85      6.54 o 
   8   0  10       80.15       82.59      4.16 o 
  -8   1  10        4.56        4.58      1.30 o 
  -7   1  10       17.07       22.32      2.34 o 
  -6   1  10       15.24       14.28      2.23 o 
  -5   1  10       50.75       51.94      2.58 o 
  -4   1  10        1.04        2.90      1.13 o 
  -3   1  10       37.43       40.35      1.28 o 
  -2   1  10      414.24      426.44      4.34 o 
  -1   1  10       72.69       72.67      2.25 o 
   0   1  10      339.29      375.52      3.51 o 
   1   1  10       74.21       77.04      1.31 o 
   2   1  10      414.19      422.35      8.21 o 
   3   1  10       36.57       39.86      1.20 o 
   4   1  10        1.00        2.16      1.00 o 
   5   1  10       50.16       46.64      3.03 o 
   6   1  10       15.47       15.07      2.93 o 
   7   1  10       17.11       16.36      3.09 o 
   8   1  10        4.82        3.15      1.54 o 
  -8   2  10       12.02       11.57      1.87 o 
  -7   2  10       13.50       16.87      2.24 o 
  -6   2  10      260.13      259.52      7.91 o 
  -5   2  10        9.76       12.29      1.84 o 
  -4   2  10       11.27       11.56      1.72 o 
  -3   2  10      312.65      320.49      4.24 o 
  -2   2  10      364.83      357.11      3.73 o 
  -1   2  10     1017.24     1014.92     10.99 o 
   0   2  10     1292.00     1360.15     14.01 o 
   1   2  10     1015.03     1027.81     11.54 o 
   2   2  10      366.09      354.05      4.27 o 
   3   2  10      314.35      313.84      5.42 o 
   4   2  10       10.64       11.63      1.31 o 
   5   2  10        9.43       12.82      1.59 o 
   6   2  10      259.21      248.73      6.90 o 
   7   2  10       13.96       16.01      2.57 o 
   8   2  10       12.18       12.89      3.03 o 
  -8   3  10       14.94       15.08      1.93 o 
  -7   3  10       38.85       51.37      3.17 o 
  -6   3  10       36.18       47.38      3.59 o 
  -5   3  10       19.49       23.74      2.28 o 
  -4   3  10       39.99       46.69      2.31 o 
  -3   3  10       13.58       12.36      0.99 o 
  -2   3  10      483.30      468.04      5.47 o 
  -1   3  10      961.61      964.85      9.26 o 
   0   3  10      272.24      281.15      2.90 o 
   1   3  10      959.98      971.05     11.02 o 
   2   3  10      482.18      462.69     13.32 o 
   3   3  10       13.92       13.24      1.19 o 
   4   3  10       38.68       46.30      2.17 o 
   5   3  10       19.52       19.67      2.33 o 
   6   3  10       35.87       44.25      5.47 o 
   7   3  10       39.36       46.57      3.02 o 
   8   3  10       14.56       11.37      2.97 o 
  -8   4  10       13.26       16.21      2.12 o 
  -7   4  10       28.31       30.87      2.63 o 
  -6   4  10       99.12      115.42      4.77 o 
  -5   4  10      272.93      293.90      7.91 o 
  -4   4  10      121.29      130.25      4.35 o 
  -3   4  10      384.89      394.06      6.59 o 
  -2   4  10      125.55      126.87      2.07 o 
  -1   4  10      129.49      133.26      2.19 o 
   0   4  10      210.40      216.61      2.95 o 
   1   4  10      131.05      140.68      2.31 o 
   2   4  10      127.91      127.86      2.33 o 
   3   4  10      385.10      397.17      7.81 o 
   4   4  10      119.97      124.85      4.96 o 
   5   4  10      271.88      283.19     13.24 o 
   6   4  10       97.42      101.95      6.47 o 
   7   4  10       29.12       32.29      2.84 o 
   8   4  10       13.53       11.84      2.06 o 
  -8   5  10      136.74      141.02      6.04 o 
  -7   5  10       39.03       41.47      4.34 o 
  -6   5  10      321.69      340.98      9.18 o 
  -5   5  10      312.27      305.99      7.70 o 
  -4   5  10      104.03      120.34      3.99 o 
  -3   5  10        6.99        9.79      1.56 o 
  -2   5  10        7.16        8.53      0.93 o 
  -1   5  10       83.89       93.23      1.85 o 
   0   5  10        1.82        2.44      0.71 o 
   1   5  10       82.36       92.50      2.93 o 
   2   5  10        7.15        9.74      1.15 o 
   3   5  10        6.99        9.76      1.28 o 
   4   5  10      105.63      113.70      4.62 o 
   5   5  10      311.86      300.37     10.83 o 
   6   5  10      322.03      348.53     11.76 o 
   7   5  10       40.06       47.19      2.85 o 
   8   5  10      137.59      128.69      7.38 o 
  -7   6  10       56.53       68.83      3.21 o 
  -6   6  10      296.26      292.18      8.76 o 
  -5   6  10      108.96      107.07      4.16 o 
  -4   6  10      441.56      435.30      9.80 o 
  -3   6  10      184.29      183.87      6.79 o 
  -2   6  10       83.38       86.01      2.59 o 
  -1   6  10      130.80      131.37      3.51 o 
   0   6  10      857.13      833.09     16.90 o 
   1   6  10      132.12      131.97      3.39 o 
   2   6  10       83.21       82.13      3.46 o 
   3   6  10      183.54      183.22      7.41 o 
   4   6  10      441.58      451.91     20.88 o 
   5   6  10      108.64      115.41      5.96 o 
   6   6  10      296.93      294.40     12.12 o 
   7   6  10       56.15       73.69      7.46 o 
  -7   7  10       18.48       17.85      2.10 o 
  -6   7  10        2.95        4.16      1.46 o 
  -5   7  10      219.36      226.57      9.66 o 
  -4   7  10      780.27      766.86     20.15 o 
  -3   7  10      159.82      148.84      5.58 o 
  -2   7  10      281.64      265.61      5.79 o 
  -1   7  10      127.34      131.13      4.76 o 
   0   7  10        5.19        5.99      1.58 o 
   1   7  10      127.53      127.85      4.24 o 
   2   7  10      279.24      270.41      7.22 o 
   3   7  10      159.14      157.34      6.06 o 
   4   7  10      780.88      799.09     23.95 o 
   5   7  10      220.19      214.08      8.48 o 
   6   7  10        2.76        2.46      1.86 o 
   7   7  10       18.35       25.06      7.19 o 
  -7   8  10       26.07       32.18      2.72 o 
  -6   8  10       13.06       13.43      1.99 o 
  -5   8  10       45.14       52.57      3.79 o 
  -4   8  10       74.98       74.47      7.20 o 
  -3   8  10      143.94      142.23      6.41 o 
  -2   8  10      196.61      199.26      9.18 o 
  -1   8  10      391.44      382.02      9.30 o 
   0   8  10        0.00        0.69      1.42 o 
   1   8  10      391.95      395.56     14.04 o 
   2   8  10      194.91      197.39     10.41 o 
   3   8  10      144.67      148.56      7.07 o 
   4   8  10       74.91       69.95      9.78 o 
   5   8  10       45.71       51.70      4.74 o 
   6   8  10       13.10       16.87      1.96 o 
   7   8  10       25.89       37.09      3.36 o 
  -6   9  10       60.01       56.51      2.74 o 
  -5   9  10       66.44       63.22      3.80 o 
  -4   9  10       48.33       49.72      6.39 o 
  -3   9  10       83.91       84.60      8.35 o 
  -2   9  10       60.13       55.48      6.51 o 
  -1   9  10      227.95      234.30     12.68 o 
   0   9  10       31.15       33.68      9.01 o 
   1   9  10      226.75      232.68      8.47 o 
   2   9  10       59.71       60.47      3.32 o 
   3   9  10       83.79       84.16      3.98 o 
   4   9  10       47.39       50.49      4.53 o 
   5   9  10       67.09       65.08      3.80 o 
   6   9  10       60.06       75.34      4.61 o 
  -5  10  10       48.21       45.13      2.68 o 
  -4  10  10       20.88       19.19      2.49 o 
  -3  10  10       23.12       23.21      2.74 o 
  -2  10  10       65.27       54.80      3.78 o 
  -1  10  10      160.13      139.93     20.29 o 
   0  10  10        2.76        5.93      2.94 o 
   1  10  10      161.92      140.89     11.48 o 
   2  10  10       65.19       54.39      5.95 o 
   3  10  10       23.46       24.48      2.27 o 
   4  10  10       20.65       20.04      2.44 o 
   5  10  10       48.70       53.80      2.58 o 
  -4  11  10       54.61       45.57      2.45 o 
  -3  11  10      119.82      114.46      8.23 o 
  -2  11  10       68.17       71.60      4.55 o 
  -1  11  10        0.43        1.23      2.29 o 
   0  11  10       25.02       31.51      4.33 o 
   1  11  10        0.46        2.88      2.43 o 
   2  11  10       68.51       66.43     12.07 o 
   3  11  10      119.17      119.67      5.87 o 
   4  11  10       53.74       51.85      2.35 o 
  -3  12  10       15.14       10.32      2.07 o 
  -2  12  10      118.12      121.81      6.20 o 
  -1  12  10       11.80        7.11      2.47 o 
   0  12  10        8.05        6.52      2.52 o 
   1  12  10       11.95        9.70      4.50 o 
   2  12  10      119.41      125.98      6.94 o 
   3  12  10       15.16       15.57      2.53 o 
  -1  13  10       51.06       61.38      3.79 o 
   0  13  10        8.83        6.63      3.63 o 
   1  13  10       51.10       57.72      4.09 o 
   1   0  11        2.83        1.89      0.55 o 
   2   0  11      269.87      258.49      5.64 o 
   3   0  11       15.62       17.37      0.89 o 
   4   0  11        0.15        2.43      1.11 o 
   5   0  11      189.64      168.77      5.78 o 
   6   0  11        5.51        7.68      2.53 o 
   7   0  11       55.94       56.72     10.00 o 
   8   0  11       43.26       44.24      3.14 o 
  -8   1  11        3.44        4.00      1.22 o 
  -7   1  11       73.26       73.38      3.77 o 
  -6   1  11       14.46       15.99      2.60 o 
  -5   1  11       10.75        8.55      1.60 o 
  -4   1  11      155.95      164.03      4.42 o 
  -3   1  11      377.20      382.35      4.79 o 
  -2   1  11      705.46      671.86      8.87 o 
  -1   1  11      329.04      313.20      4.09 o 
   0   1  11      501.80      546.46      6.71 o 
   1   1  11      329.98      309.34      4.56 o 
   2   1  11      705.65      668.17     13.23 o 
   3   1  11      375.50      388.58      5.85 o 
   4   1  11      154.90      164.16      5.43 o 
   5   1  11       10.55       11.49      2.00 o 
   6   1  11       14.57       15.26      2.20 o 
   7   1  11       72.64       72.74      4.03 o 
   8   1  11        3.65        3.47      1.45 o 
  -8   2  11       87.58       87.49      3.22 o 
  -7   2  11      333.52      323.42     15.70 o 
  -6   2  11      156.69      160.94      4.88 o 
  -5   2  11      505.11      516.37     13.00 o 
  -4   2  11      150.59      163.39      5.40 o 
  -3   2  11      460.65      460.06      7.28 o 
  -2   2  11      212.48      210.35      2.60 o 
  -1   2  11       22.19       19.26      0.76 o 
   0   2  11      105.82      111.59      1.70 o 
   1   2  11       21.06       16.30      0.82 o 
   2   2  11      211.38      212.00      3.03 o 
   3   2  11      461.27      471.08      8.88 o 
   4   2  11      149.28      161.19      5.12 o 
   5   2  11      509.28      503.48     11.43 o 
   6   2  11      156.44      145.47      5.14 o 
   7   2  11      331.86      298.17     12.36 o 
   8   2  11       88.19      100.32      9.56 o 
  -8   3  11       31.54       30.09      3.08 o 
  -7   3  11       75.25       76.29      4.15 o 
  -6   3  11       27.13       32.54      2.92 o 
  -5   3  11      267.92      278.09      8.26 o 
  -4   3  11      452.67      450.79      9.44 o 
  -3   3  11       72.99       85.67      2.69 o 
  -2   3  11      250.82      256.82      3.76 o 
  -1   3  11      151.58      157.65      3.17 o 
   0   3  11       31.97       48.31      1.28 o 
   1   3  11      152.27      162.17      1.98 o 
   2   3  11      249.64      258.13      5.29 o 
   3   3  11       74.12       83.48      2.64 o 
   4   3  11      453.74      443.05      9.80 o 
   5   3  11      269.88      263.63      6.54 o 
   6   3  11       26.79       29.32      2.58 o 
   7   3  11       74.39       72.41      3.51 o 
   8   3  11       31.29       20.85      6.00 o 
  -8   4  11       65.62       74.75      2.73 o 
  -7   4  11      146.78      147.49      5.12 o 
  -6   4  11      236.30      258.86      7.68 o 
  -5   4  11      434.77      460.24     10.60 o 
  -4   4  11      381.99      405.75     10.28 o 
  -3   4  11       11.26       13.46      1.58 o 
  -2   4  11      363.09      353.50      5.78 o 
  -1   4  11       28.08       28.73      1.48 o 
   0   4  11       81.97       99.19      1.79 o 
   1   4  11       28.53       28.19      1.64 o 
   2   4  11      361.23      355.81      7.41 o 
   3   4  11       11.13       13.15      1.74 o 
   4   4  11      384.68      396.43      8.49 o 
   5   4  11      437.97      462.37     11.92 o 
   6   4  11      236.50      255.14      9.43 o 
   7   4  11      145.30      150.95      5.34 o 
   8   4  11       65.83       66.86      4.53 o 
  -7   5  11      105.70      101.21      7.48 o 
  -6   5  11       52.73       69.30      3.93 o 
  -5   5  11      206.52      214.93      6.66 o 
  -4   5  11      260.55      258.58      7.17 o 
  -3   5  11      171.86      172.70      4.51 o 
  -2   5  11      144.50      135.91      3.64 o 
  -1   5  11       55.92       62.69      1.78 o 
   0   5  11      318.11      307.89      8.47 o 
   1   5  11       56.71       60.99      2.40 o 
   2   5  11      146.88      132.55     10.07 o 
   3   5  11      171.28      167.76      4.84 o 
   4   5  11      261.38      264.88      7.61 o 
   5   5  11      205.63      214.48      8.58 o 
   6   5  11       53.32       65.06      5.32 o 
   7   5  11      105.36      103.53      3.92 o 
  -7   6  11       19.51       20.54      3.02 o 
  -6   6  11      162.57      175.95      8.10 o 
  -5   6  11      201.91      207.08      5.96 o 
  -4   6  11      412.11      402.41      9.24 o 
  -3   6  11       35.19       39.31      3.02 o 
  -2   6  11      391.31      379.44      9.48 o 
  -1   6  11      111.17      120.93      5.10 o 
   0   6  11      120.03      133.29      5.23 o 
   1   6  11      110.97      122.65      5.55 o 
   2   6  11      392.87      374.32     13.91 o 
   3   6  11       34.93       29.24      2.76 o 
   4   6  11      412.21      408.09     13.35 o 
   5   6  11      203.21      221.55      8.67 o 
   6   6  11      163.36      172.70      7.01 o 
   7   6  11       18.97       21.69      2.55 o 
  -7   7  11       33.94       38.26      2.06 o 
  -6   7  11      237.57      239.64      6.41 o 
  -5   7  11      198.56      201.06      6.13 o 
  -4   7  11       99.24      105.11      4.30 o 
  -3   7  11      248.09      236.64      8.91 o 
  -2   7  11       91.74       89.37      3.47 o 
  -1   7  11      276.54      285.29     10.98 o 
   0   7  11      594.34      612.67     13.82 o 
   1   7  11      275.98      283.93      8.23 o 
   2   7  11       91.68       96.37      5.44 o 
   3   7  11      249.90      253.87     10.97 o 
   4   7  11      100.21      113.24      7.97 o 
   5   7  11      198.46      202.44      7.98 o 
   6   7  11      237.50      241.97     15.84 o 
   7   7  11       34.51       37.99      2.10 o 
  -6   8  11       49.54       47.56      5.86 o 
  -5   8  11       53.02       52.71      3.71 o 
  -4   8  11      118.33      117.13      5.35 o 
  -3   8  11       10.83       12.41      4.89 o 
  -2   8  11      129.88      138.43      9.05 o 
  -1   8  11      518.34      519.40     12.28 o 
   0   8  11      440.20      436.56     13.43 o 
   1   8  11      518.02      509.69     12.24 o 
   2   8  11      129.74      121.33     13.75 o 
   3   8  11       10.85       14.48      2.57 o 
   4   8  11      118.20      117.04      7.18 o 
   5   8  11       52.67       49.97      4.66 o 
   6   8  11       49.02       52.19      2.72 o 
  -6   9  11        2.94        4.76      1.30 o 
  -5   9  11       37.39       33.55      6.58 o 
  -4   9  11       47.30       53.84      3.85 o 
  -3   9  11      224.04      210.98     11.45 o 
  -2   9  11       64.28       63.99      4.21 o 
  -1   9  11       34.38       36.11      3.84 o 
   0   9  11       26.94       21.03      2.21 o 
   1   9  11       34.08       32.59      3.39 o 
   2   9  11       64.87       66.33      4.35 o 
   3   9  11      222.99      229.28     13.32 o 
   4   9  11       47.00       58.62      3.95 o 
   5   9  11       36.99       46.61      3.53 o 
   6   9  11        3.05        4.66      1.32 o 
  -5  10  11       44.99       46.38      3.85 o 
  -4  10  11       20.33       17.56      2.26 o 
  -3  10  11       15.19        8.41      1.79 o 
  -2  10  11       41.33       37.23      3.12 o 
  -1  10  11       22.65       18.63      3.38 o 
   0  10  11       25.36       33.56      4.55 o 
   1  10  11       22.94       27.45      4.14 o 
   2  10  11       41.94       35.17      5.59 o 
   3  10  11       15.07       12.91      2.18 o 
   4  10  11       20.06       17.29      2.85 o 
   5  10  11       45.19       55.98      2.46 o 
  -3  11  11       61.93       61.27      5.13 o 
  -2  11  11       79.77       76.14     11.87 o 
  -1  11  11        8.85        8.20      4.72 o 
   0  11  11       18.94       18.40      3.46 o 
   1  11  11        8.63        9.05      2.96 o 
   2  11  11       79.98       74.89      3.65 o 
   3  11  11       61.62       60.33      3.31 o 
   4  11  11       19.15       17.69      1.73 o 
  -2  12  11       34.60       41.28      3.18 o 
  -1  12  11        1.48        0.64      3.07 o 
   0  12  11       10.16       10.95      4.49 o 
   1  12  11        1.38        1.35      3.21 o 
   2  12  11       34.68       38.61      3.91 o 
   3  12  11       19.02       21.53      2.76 o 
   0   0  12      375.85      390.98      6.82 o 
   1   0  12      199.58      194.65      3.38 o 
   2   0  12        6.14        7.29      0.73 o 
   3   0  12       32.64       35.96      1.91 o 
   4   0  12      124.47      118.69      3.14 o 
   5   0  12      247.77      264.61      7.76 o 
   6   0  12       65.10       73.99      4.50 o 
   7   0  12       45.99       45.25      3.32 o 
   8   0  12       60.31       55.20      2.61 o 
  -8   1  12        4.71        6.15      1.41 o 
  -7   1  12       84.84       78.93      3.77 o 
  -6   1  12       10.82       13.58      2.16 o 
  -5   1  12       89.52       96.07      4.08 o 
  -4   1  12       30.94       30.62      2.58 o 
  -3   1  12        9.92       13.51      1.11 o 
  -2   1  12      880.27      846.15     14.53 o 
  -1   1  12       74.47       76.55      1.74 o 
   0   1  12      142.75      137.99      1.99 o 
   1   1  12       74.49       78.94      1.76 o 
   2   1  12      882.78      833.04     13.22 o 
   3   1  12       10.26       12.68      1.08 o 
   4   1  12       31.31       36.88      2.92 o 
   5   1  12       89.51       92.15      3.57 o 
   6   1  12       10.81       11.73      2.09 o 
   7   1  12       83.90       77.96      3.56 o 
   8   1  12        4.49        2.69      1.34 o 
  -8   2  12       13.20       15.40      1.54 o 
  -7   2  12       83.89       84.63      5.03 o 
  -6   2  12       27.64       29.80      3.84 o 
  -5   2  12       48.02       51.55      3.22 o 
  -4   2  12      146.63      169.96      4.74 o 
  -3   2  12       63.03       64.58      2.78 o 
  -2   2  12     2120.16     2012.13     27.56 o 
  -1   2  12      131.88      129.89      2.36 o 
   0   2  12      390.18      368.00      4.26 o 
   1   2  12      130.27      129.53      2.12 o 
   2   2  12     2131.14     2019.42     40.69 o 
   3   2  12       62.69       64.63      2.44 o 
   4   2  12      146.19      162.95      4.58 o 
   5   2  12       46.95       55.56      2.83 o 
   6   2  12       27.61       25.78      2.54 o 
   7   2  12       82.52       79.15      7.60 o 
   8   2  12       13.24       12.92      2.78 o 
  -8   3  12       59.52       62.39      2.81 o 
  -7   3  12      158.52      154.84      5.85 o 
  -6   3  12       56.26       58.73      3.00 o 
  -5   3  12       73.50       84.70      4.19 o 
  -4   3  12      318.41      324.67      8.13 o 
  -3   3  12      262.30      260.99      7.48 o 
  -2   3  12      260.13      272.65      5.39 o 
  -1   3  12     1318.70     1285.59     16.85 o 
   0   3  12      515.25      480.40      6.01 o 
   1   3  12     1317.03     1297.49     15.52 o 
   2   3  12      260.90      271.47      6.77 o 
   3   3  12      260.71      255.79      6.06 o 
   4   3  12      320.29      316.57      8.27 o 
   5   3  12       73.51       69.83      5.48 o 
   6   3  12       56.08       53.32      3.66 o 
   7   3  12      159.24      150.98      6.75 o 
   8   3  12       59.63       61.14      4.29 o 
  -8   4  12       25.37       26.23      4.42 o 
  -7   4  12       95.31       95.36      3.97 o 
  -6   4  12        5.74        6.64      1.72 o 
  -5   4  12       40.13       50.49      3.18 o 
  -4   4  12     1024.26      994.31     23.56 o 
  -3   4  12        0.86        1.99      1.10 o 
  -2   4  12      691.76      652.15     11.47 o 
  -1   4  12      668.68      643.16     10.06 o 
   0   4  12      223.86      212.88      6.14 o 
   1   4  12      669.72      635.39     11.55 o 
   2   4  12      691.91      658.31     14.80 o 
   3   4  12        0.83        1.20      1.47 o 
   4   4  12     1026.81      990.75     32.99 o 
   5   4  12       41.09       50.19      3.73 o 
   6   4  12        5.98        6.62      2.21 o 
   7   4  12       93.69       96.30      6.12 o 
   8   4  12       25.06       33.60      2.73 o 
  -7   5  12      157.68      168.81      5.62 o 
  -6   5  12       44.65       52.60      3.08 o 
  -5   5  12       93.84      101.44      4.34 o 
  -4   5  12      110.50      105.12      5.96 o 
  -3   5  12      275.32      273.88      9.22 o 
  -2   5  12       96.77      105.53      5.65 o 
  -1   5  12       50.82       57.00      1.96 o 
   0   5  12       38.11       40.67      2.42 o 
   1   5  12       51.19       58.61      3.41 o 
   2   5  12       96.76      117.05      6.39 o 
   3   5  12      278.73      281.11     13.13 o 
   4   5  12      110.98      110.42      5.24 o 
   5   5  12       94.24      104.74      7.11 o 
   6   5  12       44.61       57.16      4.03 o 
   7   5  12      157.75      168.61      5.41 o 
  -7   6  12      143.44      151.90      4.90 o 
  -6   6  12       25.48       26.28      2.47 o 
  -5   6  12      118.55      130.99      4.44 o 
  -4   6  12       97.80       94.56      6.66 o 
  -3   6  12      176.40      170.84      6.45 o 
  -2   6  12       83.87       81.63      4.09 o 
  -1   6  12       17.69       22.76      2.39 o 
   0   6  12       34.04       33.16      2.34 o 
   1   6  12       17.31       22.98      2.12 o 
   2   6  12       83.37       87.37      4.42 o 
   3   6  12      177.11      169.48      6.70 o 
   4   6  12       98.28      110.81      5.62 o 
   5   6  12      117.94      140.27      6.56 o 
   6   6  12       24.85       25.21      2.90 o 
   7   6  12      143.42      157.77      6.01 o 
  -7   7  12       33.28       26.28      3.36 o 
  -6   7  12       97.96      111.36      4.14 o 
  -5   7  12      104.16      105.90      4.20 o 
  -4   7  12      451.26      438.25     14.21 o 
  -3   7  12      250.50      235.67      8.00 o 
  -2   7  12      318.01      306.04      9.09 o 
  -1   7  12      112.16      112.04      4.21 o 
   0   7  12        2.37        4.38      2.08 o 
   1   7  12      112.27      111.18      4.37 o 
   2   7  12      318.28      317.44      9.61 o 
   3   7  12      251.72      245.90      9.25 o 
   4   7  12      453.73      477.54     29.24 o 
   5   7  12      105.03      127.51      6.92 o 
   6   7  12       97.65      111.63      9.68 o 
   7   7  12       33.37       33.25      1.92 o 
  -6   8  12        1.33        0.88      0.96 o 
  -5   8  12       10.78        9.33      1.55 o 
  -4   8  12       30.80       31.57      4.82 o 
  -3   8  12      257.83      242.66     11.72 o 
  -2   8  12      257.17      248.88     13.08 o 
  -1   8  12      668.37      660.91     17.04 o 
   0   8  12      252.56      249.64      7.98 o 
   1   8  12      666.18      592.36     67.83 o 
   2   8  12      257.46      262.02     15.47 o 
   3   8  12      259.25      266.33      9.44 o 
   4   8  12       30.29       35.51      4.04 o 
   5   8  12       10.79        9.96      2.19 o 
   6   8  12        1.28        0.37      1.29 o 
  -5   9  12       13.72       10.57      1.41 o 
  -4   9  12       81.92       84.04      5.68 o 
  -3   9  12       83.08       90.17      6.65 o 
  -2   9  12      252.54      226.10     10.01 o 
  -1   9  12       28.63       38.69      5.20 o 
   0   9  12      243.60      250.76      7.98 o 
   1   9  12       28.69       34.38      3.36 o 
   2   9  12      253.39      232.66     10.09 o 
   3   9  12       82.37       92.74      6.09 o 
   4   9  12       82.24       84.35      5.25 o 
   5   9  12       13.40       14.41      2.32 o 
  -4  10  12       45.42       52.99      4.70 o 
  -3  10  12       17.58       12.89      3.56 o 
  -2  10  12        0.37        1.24      1.96 o 
  -1  10  12        6.37        5.34      1.82 o 
   0  10  12       69.02       77.13     10.40 o 
   1  10  12        6.64        4.97      1.85 o 
   2  10  12        0.39        2.11      1.64 o 
   3  10  12       17.54       17.41      2.90 o 
   4  10  12       45.69       47.79      3.06 o 
   5  10  12       22.12       20.74      2.22 o 
  -3  11  12        2.39        4.15      2.04 o 
  -2  11  12        3.64        4.01      1.72 o 
  -1  11  12       31.60       36.78      3.75 o 
   0  11  12        0.11        1.42      3.62 o 
   1  11  12       31.46       27.73      6.95 o 
   2  11  12        3.82        4.37      1.91 o 
   3  11  12        2.26        4.25      1.64 o 
   4  11  12       20.78       32.22      7.18 o 
  -2  12  12       66.29       69.11      6.01 o 
  -1  12  12        4.38        2.70      1.83 o 
   0  12  12        0.23        2.41      1.87 o 
   1  12  12        4.43        4.90      2.01 o 
   2  12  12       66.78       76.37      4.70 o 
   1   0  13       50.46       51.86      2.16 o 
   2   0  13      457.26      408.07      6.39 o 
   3   0  13        1.73        3.03      0.98 o 
   4   0  13       19.86       22.67      1.67 o 
   5   0  13        0.20        2.17      1.57 o 
   6   0  13        9.22       11.22      2.84 o 
   7   0  13       17.02       19.63      2.39 o 
   8   0  13       59.89       54.68      3.37 o 
  -8   1  13      114.21      112.52      3.95 o 
  -7   1  13       61.60       61.21      3.24 o 
  -6   1  13      112.78      116.81      4.84 o 
  -5   1  13      149.20      161.27      4.88 o 
  -4   1  13       47.83       54.32      6.77 o 
  -3   1  13       93.67       94.91      3.15 o 
  -2   1  13      387.35      370.77      6.76 o 
  -1   1  13       35.38       38.96      1.73 o 
   0   1  13       59.73       63.86      1.87 o 
   1   1  13       35.19       40.23      1.34 o 
   2   1  13      383.87      359.76      6.54 o 
   3   1  13       93.73       98.12      2.92 o 
   4   1  13       47.92       54.23      2.83 o 
   5   1  13      150.23      156.34      5.24 o 
   6   1  13      112.50      109.05      4.71 o 
   7   1  13       61.77       63.15      3.48 o 
   8   1  13      114.42      108.85      9.85 o 
  -8   2  13       48.64       54.33      2.16 o 
  -7   2  13      125.06      123.36      6.84 o 
  -6   2  13       19.27       24.53      2.43 o 
  -5   2  13      298.87      301.56      8.27 o 
  -4   2  13       52.98       57.88      2.90 o 
  -3   2  13      372.92      365.26      8.42 o 
  -2   2  13      267.08      262.12      4.32 o 
  -1   2  13      190.80      195.14      5.58 o 
   0   2  13      102.77       79.99      2.47 o 
   1   2  13      193.27      203.32      4.01 o 
   2   2  13      265.79      257.06      8.53 o 
   3   2  13      374.85      387.21      8.82 o 
   4   2  13       53.13       60.31      3.54 o 
   5   2  13      297.08      305.25      7.99 o 
   6   2  13       19.36       18.88      1.94 o 
   7   2  13      126.09      124.52      6.62 o 
   8   2  13       47.99       50.35      3.96 o 
  -7   3  13       68.96       68.28      4.49 o 
  -6   3  13        1.94        5.33      1.57 o 
  -5   3  13      364.79      360.05     11.48 o 
  -4   3  13       89.06      104.22      4.70 o 
  -3   3  13       41.27       51.74      2.53 o 
  -2   3  13      493.51      482.05      8.46 o 
  -1   3  13       59.46       54.24      1.94 o 
   0   3  13       27.88       34.91      1.54 o 
   1   3  13       58.96       51.26      2.33 o 
   2   3  13      492.71      472.45     11.17 o 
   3   3  13       42.12       55.82      3.24 o 
   4   3  13       89.49      103.93      3.79 o 
   5   3  13      365.47      352.59      8.88 o 
   6   3  13        1.84        3.61      1.60 o 
   7   3  13       68.34       68.12      3.58 o 
  -7   4  13      117.09      130.35      4.27 o 
  -6   4  13      131.45      136.92      4.38 o 
  -5   4  13      363.01      373.44      8.92 o 
  -4   4  13       25.17       27.15      2.51 o 
  -3   4  13      108.69      112.90      5.09 o 
  -2   4  13       52.68       56.30      2.40 o 
  -1   4  13       10.23       11.25      1.30 o 
   0   4  13      258.88      257.70      9.55 o 
   1   4  13       10.00        9.68      2.05 o 
   2   4  13       53.40       57.10      2.89 o 
   3   4  13      109.68      113.67      5.00 o 
   4   4  13       25.65       29.41      2.27 o 
   5   4  13      362.18      370.78     17.94 o 
   6   4  13      131.09      134.75      8.42 o 
   7   4  13      116.65      137.78      7.53 o 
  -7   5  13       37.84       38.16      4.92 o 
  -6   5  13        3.44        3.22      1.44 o 
  -5   5  13       52.82       63.83      3.66 o 
  -4   5  13      360.92      342.55      8.75 o 
  -3   5  13       31.86       34.37      2.51 o 
  -2   5  13       47.04       54.53      2.54 o 
  -1   5  13       94.05      105.92      4.45 o 
   0   5  13        0.61        4.44      1.55 o 
   1   5  13       93.46      110.56      4.51 o 
   2   5  13       46.39       51.80      3.43 o 
   3   5  13       31.75       34.14      2.97 o 
   4   5  13      359.27      356.63     10.44 o 
   5   5  13       53.40       67.66      5.35 o 
   6   5  13        3.64        4.57      1.88 o 
   7   5  13       37.59       35.36      4.38 o 
  -7   6  13       52.00       60.75      4.49 o 
  -6   6  13       12.94       13.08      1.90 o 
  -5   6  13      173.04      169.14      5.40 o 
  -4   6  13        3.94        6.55      1.53 o 
  -3   6  13      172.44      177.86      7.11 o 
  -2   6  13        0.12        0.29      1.26 o 
  -1   6  13        9.48       10.87      1.72 o 
   0   6  13       31.30       43.78      3.05 o 
   1   6  13        9.18        9.82      2.04 o 
   2   6  13        0.11        1.65      1.50 o 
   3   6  13      170.75      170.52     11.55 o 
   4   6  13        4.05        7.43      2.77 o 
   5   6  13      173.14      173.04      8.67 o 
   6   6  13       13.09       13.59      2.26 o 
   7   6  13       52.72       63.31      2.37 o 
  -6   7  13       10.06        9.46      1.31 o 
  -5   7  13       30.74       35.95      3.26 o 
  -4   7  13      161.45      149.96      5.05 o 
  -3   7  13      106.62      105.29      4.92 o 
  -2   7  13       37.54       35.30      4.80 o 
  -1   7  13       80.40      101.08      5.59 o 
   0   7  13       16.56       13.21      1.94 o 
   1   7  13       80.11       98.96      4.90 o 
   2   7  13       37.80       31.62      7.09 o 
   3   7  13      105.25      116.07      5.84 o 
   4   7  13      161.85      169.44      7.09 o 
   5   7  13       31.39       47.51      3.48 o 
   6   7  13       10.05       12.18      1.94 o 
  -6   8  13        7.00        4.19      1.00 o 
  -5   8  13      221.04      199.98      7.28 o 
  -4   8  13       47.07       51.12      3.29 o 
  -3   8  13        7.66       14.53      3.87 o 
  -2   8  13      356.62      354.52     17.47 o 
  -1   8  13      251.75      228.83      7.73 o 
   0   8  13      836.28      770.25     19.73 o 
   1   8  13      252.22      235.60      7.83 o 
   2   8  13      356.36      331.47     11.21 o 
   3   8  13        7.44       13.17      3.74 o 
   4   8  13       47.11       53.87      3.84 o 
   5   8  13      220.02      214.65     11.85 o 
   6   8  13        6.94        4.97      1.21 o 
  -5   9  13       45.84       53.60      4.83 o 
  -4   9  13       57.78       52.90     11.20 o 
  -3   9  13       71.53       66.98      6.14 o 
  -2   9  13       11.72       10.81      2.27 o 
  -1   9  13       42.87       45.38      4.14 o 
   0   9  13      110.17      117.21      4.47 o 
   1   9  13       43.01       43.72      4.28 o 
   2   9  13       12.02       15.97      2.50 o 
   3   9  13       70.75       64.85      4.14 o 
   4   9  13       58.55       59.01      5.37 o 
   5   9  13       45.51       56.47      3.76 o 
  -4  10  13       27.67       34.43      3.67 o 
  -3  10  13        2.35        4.55      4.01 o 
  -2  10  13       33.84       34.17      4.54 o 
  -1  10  13       36.07       38.49      2.82 o 
   0  10  13      317.71      292.94     12.86 o 
   1  10  13       36.40       32.42      7.33 o 
   2  10  13       33.57       29.99      2.81 o 
   3  10  13        2.23        2.50      1.90 o 
   4  10  13       28.06       32.96      3.29 o 
  -3  11  13       10.63        7.47      2.07 o 
  -2  11  13        1.35        1.75      1.42 o 
  -1  11  13        7.28        3.67      2.02 o 
   0  11  13        3.13        2.75      2.03 o 
   1  11  13        7.23        6.70      2.26 o 
   2  11  13        1.37        2.62      1.50 o 
   3  11  13       10.48       10.19      4.31 o 
  -1  12  13        2.35        1.61      2.50 o 
   0  12  13       12.15       10.59      2.14 o 
   1  12  13        2.25        2.57      1.68 o 
   0   0  14       44.48       45.65      2.72 o 
   1   0  14        8.58       14.16      1.59 o 
   2   0  14       38.99       49.54      2.06 o 
   3   0  14       62.68       67.25      2.48 o 
   4   0  14       22.48       19.74      2.65 o 
   5   0  14      229.61      219.88      8.05 o 
   6   0  14      431.41      409.41     12.11 o 
   7   0  14      142.12      140.14      5.12 o 
  -7   1  14       97.10       96.87      3.76 o 
  -6   1  14       86.78       82.46      4.61 o 
  -5   1  14      132.44      133.60      6.12 o 
  -4   1  14       86.52       90.12      3.79 o 
  -3   1  14        4.39        5.96      1.35 o 
  -2   1  14      140.13      145.31      3.75 o 
  -1   1  14        4.72       11.36      2.58 o 
   0   1  14        1.73        1.88      0.98 o 
   1   1  14        4.92        8.27      1.14 o 
   2   1  14      137.86      142.41      3.99 o 
   3   1  14        4.51        5.41      1.24 o 
   4   1  14       86.55       87.74      3.70 o 
   5   1  14      133.75      139.17      5.37 o 
   6   1  14       86.44       85.64      4.03 o 
   7   1  14       95.41       96.64      4.91 o 
  -7   2  14       22.71       22.16      2.02 o 
  -6   2  14       41.55       45.65      3.44 o 
  -5   2  14      230.53      236.14      8.20 o 
  -4   2  14      315.45      306.01      8.10 o 
  -3   2  14      332.36      335.49      7.54 o 
  -2   2  14      578.77      553.82     13.34 o 
  -1   2  14       29.16       32.85      2.34 o 
   0   2  14       18.11       17.91      1.59 o 
   1   2  14       29.63       31.89      1.51 o 
   2   2  14      578.44      547.62     10.14 o 
   3   2  14      333.60      338.99      8.10 o 
   4   2  14      317.12      315.09      7.46 o 
   5   2  14      233.51      241.56      8.25 o 
   6   2  14       41.98       41.15      3.19 o 
   7   2  14       22.27       21.01      2.39 o 
  -7   3  14      108.81      101.63      7.67 o 
  -6   3  14        3.47        1.76      1.24 o 
  -5   3  14       28.81       30.97      2.91 o 
  -4   3  14       78.90       82.68      4.56 o 
  -3   3  14       20.99       25.95      2.26 o 
  -2   3  14     1554.80     1585.55     35.30 o 
  -1   3  14      561.35      557.66     11.28 o 
   0   3  14      884.33      851.46     17.99 o 
   1   3  14      563.36      545.65     10.08 o 
   2   3  14     1558.59     1546.84     37.52 o 
   3   3  14       21.04       25.62      2.14 o 
   4   3  14       78.72       79.45      3.44 o 
   5   3  14       28.28       29.45      2.30 o 
   6   3  14        3.39        2.07      1.14 o 
   7   3  14      107.57       88.24     10.63 o 
  -7   4  14       17.97       17.17      2.44 o 
  -6   4  14       39.08       42.26      4.09 o 
  -5   4  14        7.82        9.03      1.63 o 
  -4   4  14      795.62      766.73     23.09 o 
  -3   4  14       71.85       80.41      3.28 o 
  -2   4  14       37.32       47.28      2.48 o 
  -1   4  14       81.71       86.76      6.40 o 
   0   4  14      188.74      199.08      8.84 o 
   1   4  14       80.92       86.95      3.51 o 
   2   4  14       36.88       47.00      2.80 o 
   3   4  14       70.83       78.39      3.76 o 
   4   4  14      794.21      786.73     16.68 o 
   5   4  14        7.66        7.22      1.56 o 
   6   4  14       39.35       35.55      6.18 o 
   7   4  14       18.00       22.76      2.89 o 
  -7   5  14       13.17       12.76      2.36 o 
  -6   5  14        1.94        1.81      1.35 o 
  -5   5  14       23.08       27.01      2.41 o 
  -4   5  14       20.80       21.58      2.18 o 
  -3   5  14      449.34      436.37     11.47 o 
  -2   5  14       51.92       51.74      2.69 o 
  -1   5  14       23.44       20.95      2.38 o 
   0   5  14      132.45      124.12      4.99 o 
   1   5  14       23.27       22.50      2.17 o 
   2   5  14       51.29       60.89      3.64 o 
   3   5  14      448.67      448.65     10.20 o 
   4   5  14       20.70       20.70      2.33 o 
   5   5  14       22.38       28.67      3.49 o 
   6   5  14        2.01        3.32      2.80 o 
   7   5  14       13.74       12.37      1.44 o 
  -6   6  14       37.36       38.82      2.76 o 
  -5   6  14       14.42       16.33      1.76 o 
  -4   6  14       12.98       14.73      1.81 o 
  -3   6  14       66.04       67.49      8.62 o 
  -2   6  14       24.21       21.36      2.69 o 
  -1   6  14      131.37      139.42      7.12 o 
   0   6  14      122.83      139.71      6.78 o 
   1   6  14      130.73      132.12      4.89 o 
   2   6  14       23.88       19.82      4.46 o 
   3   6  14       65.72       72.16      3.42 o 
   4   6  14       12.95       15.66      2.68 o 
   5   6  14       14.02       17.57      2.58 o 
   6   6  14       38.35       43.08      9.31 o 
  -6   7  14        7.52        7.58      1.20 o 
  -5   7  14       36.54       40.28      3.75 o 
  -4   7  14        5.27        6.94      1.58 o 
  -3   7  14       53.61       58.97      5.43 o 
  -2   7  14       42.32       47.37      6.25 o 
  -1   7  14      217.17      212.73     10.69 o 
   0   7  14      366.68      347.68     10.26 o 
   1   7  14      217.69      222.69      7.90 o 
   2   7  14       43.47       58.58      2.95 o 
   3   7  14       54.07       56.73      4.28 o 
   4   7  14        5.36        9.00      2.72 o 
   5   7  14       36.94       47.57      9.91 o 
   6   7  14        7.25        6.55      1.64 o 
  -5   8  14       12.52        9.37      1.61 o 
  -4   8  14      140.59      139.88      4.58 o 
  -3   8  14       68.80       59.12      6.48 o 
  -2   8  14       47.55       74.02      6.47 o 
  -1   8  14      682.45      649.64     23.06 o 
   0   8  14      207.71      178.23      6.37 o 
   1   8  14      681.09      670.04     15.94 o 
   2   8  14       47.21       63.71      8.75 o 
   3   8  14       67.90       70.90      5.84 o 
   4   8  14      141.05      150.33      6.01 o 
   5   8  14       12.66       11.08      2.47 o 
  -5   9  14       11.38       11.89      2.57 o 
  -4   9  14       39.98       31.41      4.23 o 
  -3   9  14       26.29       28.78      4.24 o 
  -2   9  14      162.06      167.48      9.64 o 
  -1   9  14      150.06      158.09      8.22 o 
   0   9  14        0.04        0.63      1.23 o 
   1   9  14      150.61      146.92      6.17 o 
   2   9  14      161.70      162.09     11.72 o 
   3   9  14       26.12       29.51      3.48 o 
   4   9  14       40.39       39.54      3.39 o 
   5   9  14       11.27       13.47      1.75 o 
  -4  10  14        9.26        7.01      2.06 o 
  -3  10  14       31.44       36.53      3.87 o 
  -2  10  14        1.97       -0.25      2.07 o 
  -1  10  14       69.03       65.84      4.57 o 
   0  10  14        3.85        6.54      2.43 o 
   1  10  14       69.40       66.44      4.41 o 
   2  10  14        1.99        2.91      1.78 o 
   3  10  14       30.70       35.40      2.60 o 
   4  10  14        9.16        5.64      1.40 o 
  -1  11  14       45.41       57.40      6.56 o 
   0  11  14        0.40        1.37      1.69 o 
   1  11  14       44.84       58.96      4.30 o 
   2  11  14       65.13       85.50      8.41 o 
   3  11  14       25.65       29.20      2.93 o 
   1   0  15      141.00      156.14      4.13 o 
   2   0  15      379.40      354.91      8.23 o 
   3   0  15        9.29       10.18      1.46 o 
   4   0  15        3.63        4.81      1.98 o 
   5   0  15       62.40       60.58      3.62 o 
   6   0  15        0.00        2.33      1.69 o 
   7   0  15       43.70       38.67      4.81 o 
  -7   1  15      107.31      110.96      6.98 o 
  -6   1  15       22.09       21.66      2.28 o 
  -5   1  15      212.34      205.71      6.92 o 
  -4   1  15       81.81       94.06      5.88 o 
  -3   1  15       45.24       46.57      2.67 o 
  -2   1  15       25.26       34.92      4.33 o 
  -1   1  15      167.29      166.86      4.73 o 
   0   1  15       22.54       25.11      3.45 o 
   1   1  15      167.01      163.87      7.48 o 
   2   1  15       26.19       34.58      3.44 o 
   3   1  15       44.56       47.33      2.83 o 
   4   1  15       81.24       96.70      4.00 o 
   5   1  15      212.35      204.34      8.91 o 
   6   1  15       21.74       19.26      3.05 o 
   7   1  15      109.01      108.03      3.51 o 
  -7   2  15       18.67       12.23      2.17 o 
  -6   2  15       14.57       13.39      2.26 o 
  -5   2  15      308.19      307.96      8.25 o 
  -4   2  15      482.01      473.12     12.13 o 
  -3   2  15       59.82       66.66      3.30 o 
  -2   2  15       87.34       94.83      5.76 o 
  -1   2  15      171.13      187.54      5.77 o 
   0   2  15      175.42      190.26      6.30 o 
   1   2  15      171.97      180.64      5.36 o 
   2   2  15       86.79       99.42      3.90 o 
   3   2  15       59.59       68.51      4.47 o 
   4   2  15      482.26      469.05     11.05 o 
   5   2  15      306.70      305.03      8.00 o 
   6   2  15       14.59       13.02      2.21 o 
   7   2  15       19.00       13.25      3.72 o 
  -7   3  15       37.42       36.40      2.12 o 
  -6   3  15       19.59       18.70      1.73 o 
  -5   3  15      157.79      162.34      5.27 o 
  -4   3  15      106.28      108.29      4.12 o 
  -3   3  15      373.53      382.19     12.53 o 
  -2   3  15      807.01      785.43     31.28 o 
  -1   3  15       60.16       65.94      2.82 o 
   0   3  15       94.67       93.85      4.17 o 
   1   3  15       60.39       64.22      3.71 o 
   2   3  15      809.02      796.96     23.58 o 
   3   3  15      372.35      389.01     11.45 o 
   4   3  15      106.58      105.76      3.95 o 
   5   3  15      155.87      160.76      4.83 o 
   6   3  15       19.75       16.28      2.46 o 
   7   3  15       37.55       32.54      3.87 o 
  -7   4  15        1.79        1.87      1.01 o 
  -6   4  15        1.44        2.61      1.18 o 
  -5   4  15       23.58       22.10      2.44 o 
  -4   4  15       44.32       49.87      2.75 o 
  -3   4  15      472.23      443.04     12.27 o 
  -2   4  15        7.54        8.88      1.84 o 
  -1   4  15      105.37      107.03      3.61 o 
   0   4  15       21.26       17.70      2.71 o 
   1   4  15      104.47      100.09      4.69 o 
   2   4  15        7.66       10.18      1.80 o 
   3   4  15      474.41      447.90     10.86 o 
   4   4  15       44.39       46.07      2.74 o 
   5   4  15       23.32       22.08      2.41 o 
   6   4  15        1.29        0.93      1.25 o 
   7   4  15        1.69        1.36      1.81 o 
  -6   5  15       27.20       32.91      3.64 o 
  -5   5  15       18.59       23.60      2.09 o 
  -4   5  15       36.75       43.97      2.79 o 
  -3   5  15        7.73        6.70      1.79 o 
  -2   5  15      102.17      115.38      5.82 o 
  -1   5  15        6.90        7.06      1.69 o 
   0   5  15       56.22       60.78      5.06 o 
   1   5  15        7.07        7.40      1.69 o 
   2   5  15       99.78      108.99      4.94 o 
   3   5  15        7.70        7.34      1.89 o 
   4   5  15       37.16       46.24      3.85 o 
   5   5  15       18.45       20.15      3.15 o 
   6   5  15       27.10       31.65      4.75 o 
  -6   6  15       47.78       54.47      3.31 o 
  -5   6  15       68.70       64.27      3.86 o 
  -4   6  15       14.14       14.07      2.09 o 
  -3   6  15       66.60       71.11      3.62 o 
  -2   6  15       72.90       78.22      4.87 o 
  -1   6  15      234.89      241.52      9.16 o 
   0   6  15       48.58       49.10      2.97 o 
   1   6  15      233.80      243.34      7.92 o 
   2   6  15       73.60       77.36      3.44 o 
   3   6  15       66.22       72.80      3.96 o 
   4   6  15       13.79       13.16      1.99 o 
   5   6  15       68.88       73.44      4.75 o 
   6   6  15       48.14       61.42      8.49 o 
  -6   7  15       70.79       74.92      5.39 o 
  -5   7  15       15.95       12.50      1.69 o 
  -4   7  15       35.18       36.79      3.18 o 
  -3   7  15       56.66       55.86      4.58 o 
  -2   7  15       93.90      103.33      7.80 o 
  -1   7  15       82.03       98.26      8.68 o 
   0   7  15      245.65      214.27      7.50 o 
   1   7  15       82.34       88.13      5.22 o 
   2   7  15       93.41       89.46      3.70 o 
   3   7  15       57.37       61.48      6.58 o 
   4   7  15       35.07       42.15      4.72 o 
   5   7  15       15.61       20.51      2.63 o 
   6   7  15       70.73       77.53      6.03 o 
  -5   8  15       51.14       47.10      4.57 o 
  -4   8  15       86.21       84.74      4.10 o 
  -3   8  15      111.63      124.91     13.01 o 
  -2   8  15       36.52       43.73      5.10 o 
  -1   8  15       32.85       47.50      3.66 o 
   0   8  15        3.94        1.93      2.38 o 
   1   8  15       32.90       43.05      3.03 o 
   2   8  15       36.35       36.91      4.84 o 
   3   8  15      109.88      107.73      5.28 o 
   4   8  15       85.71       88.10      5.19 o 
   5   8  15       51.32       54.77      2.96 o 
  -4   9  15       38.96       46.00      4.29 o 
  -3   9  15        3.89        2.48      3.94 o 
  -2   9  15      173.59      186.83     16.05 o 
  -1   9  15       29.09       19.83      3.20 o 
   0   9  15       15.10       14.06      2.10 o 
   1   9  15       29.33       22.80      2.26 o 
   2   9  15      172.90      185.59      8.18 o 
   3   9  15        4.01        2.62      1.91 o 
   4   9  15       39.56       49.34      5.79 o 
  -3  10  15       39.80       44.95      3.85 o 
  -2  10  15       36.99       47.25      3.90 o 
  -1  10  15       84.64       76.75      4.29 o 
   0  10  15        9.52        7.84      3.86 o 
   1  10  15       84.05       84.56      3.68 o 
   2  10  15       37.20       39.05      3.67 o 
   3  10  15       39.41       48.12      3.28 o 
   0  11  15        5.59        5.14      1.68 o 
   1  11  15       17.26       27.67      2.75 o 
   2  11  15       32.17       34.20      2.96 o 
   0   0  16      297.26      297.26      9.31 o 
   1   0  16       24.28       25.37      2.84 o 
   2   0  16       45.69       45.49      2.72 o 
   3   0  16       90.97       91.52      3.69 o 
   4   0  16       55.09       60.99      3.54 o 
   5   0  16       94.18       93.15      5.05 o 
   6   0  16      106.49      124.24      4.55 o 
   7   0  16        6.21        4.01      1.34 o 
  -7   1  16      109.15      110.41      3.73 o 
  -6   1  16      110.12      105.94      4.70 o 
  -5   1  16       88.69       93.57      4.97 o 
  -4   1  16       47.78       49.98      3.82 o 
  -3   1  16       98.55      109.00      6.40 o 
  -2   1  16       13.26       12.05      1.80 o 
  -1   1  16      239.21      243.39      5.33 o 
   0   1  16      258.37      264.36      6.36 o 
   1   1  16      241.46      252.08     11.37 o 
   2   1  16       12.43       11.90      1.45 o 
   3   1  16       98.75      109.11      3.96 o 
   4   1  16       47.48       49.84      3.40 o 
   5   1  16       88.20       99.91      4.96 o 
   6   1  16      110.46      105.41      6.36 o 
   7   1  16      109.83      104.23      3.56 o 
  -7   2  16       35.93       39.21      4.32 o 
  -6   2  16       36.81       42.39      2.65 o 
  -5   2  16      164.97      152.95      5.28 o 
  -4   2  16       22.25       28.21      2.41 o 
  -3   2  16      173.13      165.24      4.93 o 
  -2   2  16      213.88      226.96      6.83 o 
  -1   2  16      190.85      189.74      5.88 o 
   0   2  16        0.61        3.50      1.36 o 
   1   2  16      189.99      191.56      5.56 o 
   2   2  16      212.72      210.35      5.85 o 
   3   2  16      173.59      170.90      5.52 o 
   4   2  16       22.40       27.19      2.25 o 
   5   2  16      165.27      154.75      5.68 o 
   6   2  16       36.45       38.71      5.44 o 
   7   2  16       36.19       14.39      6.19 o 
  -7   3  16        2.50        0.84      0.91 o 
  -6   3  16       30.18       26.69      4.00 o 
  -5   3  16       15.22       17.78      1.85 o 
  -4   3  16      133.02      137.23      5.55 o 
  -3   3  16      331.72      323.39      9.10 o 
  -2   3  16      577.66      550.05     18.78 o 
  -1   3  16      130.99      139.73      5.31 o 
   0   3  16       13.60       18.00      1.78 o 
   1   3  16      130.24      142.78      7.53 o 
   2   3  16      570.84      560.23     12.16 o 
   3   3  16      334.12      323.27      7.86 o 
   4   3  16      133.30      135.10      5.37 o 
   5   3  16       15.45       17.34      2.26 o 
   6   3  16       30.45       27.68      5.59 o 
   7   3  16        2.58        1.93      2.90 o 
  -6   4  16        8.77        7.00      1.39 o 
  -5   4  16       35.32       36.48      3.13 o 
  -4   4  16      158.97      153.02      5.97 o 
  -3   4  16       93.41       94.42      4.74 o 
  -2   4  16       79.13       87.26      4.66 o 
  -1   4  16       11.00        7.81      1.88 o 
   0   4  16       72.96       85.82      9.08 o 
   1   4  16       10.57        8.21      1.90 o 
   2   4  16       78.21       88.57      4.67 o 
   3   4  16       91.99       89.90      4.20 o 
   4   4  16      158.02      157.87      5.73 o 
   5   4  16       35.41       37.95      2.68 o 
   6   4  16        9.00       10.24      1.38 o 
  -6   5  16       20.11       19.48      1.43 o 
  -5   5  16       27.07       29.21      2.68 o 
  -4   5  16       31.28       29.43      3.70 o 
  -3   5  16       32.21       38.95      3.48 o 
  -2   5  16      148.94      142.90      6.97 o 
  -1   5  16       42.79       40.89      3.70 o 
   0   5  16        9.62        8.79      2.28 o 
   1   5  16       42.54       46.13      3.21 o 
   2   5  16      149.34      145.64      6.94 o 
   3   5  16       31.38       38.29      2.73 o 
   4   5  16       31.13       32.02      2.34 o 
   5   5  16       27.32       27.64      4.41 o 
   6   5  16       20.45       21.69      2.09 o 
  -6   6  16       29.21       34.84      3.18 o 
  -5   6  16       66.00       63.93      3.30 o 
  -4   6  16        9.39        8.76      1.62 o 
  -3   6  16       32.05       35.27      3.43 o 
  -2   6  16       98.74       97.86     12.29 o 
  -1   6  16      134.06      127.11      7.39 o 
   0   6  16       24.27       24.00      3.89 o 
   1   6  16      133.71      115.60      5.14 o 
   2   6  16       99.41      103.07      3.83 o 
   3   6  16       32.81       41.54      4.29 o 
   4   6  16        9.64        9.30      1.94 o 
   5   6  16       65.15       70.16      3.72 o 
   6   6  16       29.27       40.66     14.16 o 
  -5   7  16       18.59       12.02      2.33 o 
  -4   7  16       65.18       73.49      3.09 o 
  -3   7  16      226.22      226.39      9.79 o 
  -2   7  16        5.33        8.89      3.27 o 
  -1   7  16       87.39       79.23      4.63 o 
   0   7  16        7.12        3.65      2.26 o 
   1   7  16       87.16       78.52      4.16 o 
   2   7  16        5.10        6.49      2.10 o 
   3   7  16      225.55      234.08     11.37 o 
   4   7  16       64.74       76.35      4.07 o 
   5   7  16       18.42       16.44      2.01 o 
  -5   8  16       15.61       15.79      2.49 o 
  -4   8  16        3.80        4.57      1.39 o 
  -3   8  16       10.96       13.10      5.83 o 
  -2   8  16      105.18      114.67     12.12 o 
  -1   8  16       44.39       26.93      8.44 o 
   0   8  16      176.53      174.73      6.40 o 
   1   8  16       45.05       42.02      2.65 o 
   2   8  16      104.92       98.02      5.49 o 
   3   8  16       10.92       15.47      2.71 o 
   4   8  16        4.04        2.60      1.87 o 
   5   8  16       15.81       15.15      2.90 o 
  -4   9  16       74.45       83.00      4.70 o 
  -3   9  16       44.91       54.95      4.25 o 
  -2   9  16       86.78       82.14      5.94 o 
  -1   9  16       13.35        8.03      2.80 o 
   0   9  16       37.03       33.64      3.04 o 
   1   9  16       13.34       10.81      2.24 o 
   2   9  16       86.95       81.45      3.90 o 
   3   9  16       44.21       43.63      3.56 o 
   4   9  16       74.06       73.81      3.19 o 
  -3  10  16       67.19       64.71      3.93 o 
  -2  10  16       26.99       37.43      3.06 o 
  -1  10  16       26.97       18.95      5.23 o 
   0  10  16       93.49       75.58      7.56 o 
   1  10  16       26.94       30.33      2.09 o 
   2  10  16       26.95       30.37      4.49 o 
   3  10  16       66.05       73.86      3.35 o 
   1   0  17       34.40       39.38      2.65 o 
   2   0  17       14.35       19.89      2.18 o 
   3   0  17        0.06        1.08      1.10 o 
   4   0  17       87.35       88.39      4.61 o 
   5   0  17       28.92       31.84      3.47 o 
   6   0  17        5.71        4.79      1.44 o 
  -6   1  17       47.98       45.90      4.38 o 
  -5   1  17       39.69       41.81      5.46 o 
  -4   1  17       92.80       90.56      5.05 o 
  -3   1  17        3.75        3.91      1.61 o 
  -2   1  17      178.43      177.63      5.38 o 
  -1   1  17      154.46      163.93      4.87 o 
   0   1  17      829.00      803.05     16.81 o 
   1   1  17      153.68      165.88      6.19 o 
   2   1  17      177.38      181.53      5.73 o 
   3   1  17        3.85        7.53      1.80 o 
   4   1  17       93.13       95.20      3.97 o 
   5   1  17       40.04       42.39      2.92 o 
   6   1  17       47.68       47.36      3.68 o 
  -6   2  17       25.35       19.25      1.86 o 
  -5   2  17       45.18       44.35      3.21 o 
  -4   2  17       93.73       95.06      3.95 o 
  -3   2  17      212.79      216.87      7.69 o 
  -2   2  17      300.87      292.28      8.55 o 
  -1   2  17       19.82       20.64      2.04 o 
   0   2  17      982.59      993.05     39.59 o 
   1   2  17       20.13       24.72      4.58 o 
   2   2  17      301.73      299.02      9.75 o 
   3   2  17      213.30      218.48      5.91 o 
   4   2  17       93.81       90.74      4.12 o 
   5   2  17       45.16       45.46      2.58 o 
   6   2  17       25.87       18.77      3.10 o 
  -6   3  17      217.66      197.10      4.51 o 
  -5   3  17       14.46       15.10      2.02 o 
  -4   3  17      103.10      109.43      6.11 o 
  -3   3  17      202.29      199.47      7.86 o 
  -2   3  17      328.36      305.65     12.73 o 
  -1   3  17      148.48      135.89      4.47 o 
   0   3  17      294.21      305.46     14.73 o 
   1   3  17      148.85      153.42      8.43 o 
   2   3  17      326.36      306.17      8.90 o 
   3   3  17      201.89      192.38      6.07 o 
   4   3  17      103.00      111.01      4.55 o 
   5   3  17       14.69       15.11      1.78 o 
   6   3  17      216.64      194.91      3.95 o 
  -6   4  17       26.57       29.84      1.78 o 
  -5   4  17       41.37       42.44      2.35 o 
  -4   4  17      122.53      119.47      7.61 o 
  -3   4  17       29.18       27.86      3.43 o 
  -2   4  17       85.42       86.60      5.53 o 
  -1   4  17       12.99       11.31      1.69 o 
   0   4  17        4.75        5.02      2.17 o 
   1   4  17       12.70       13.54      3.23 o 
   2   4  17       85.33       82.92      3.86 o 
   3   4  17       29.63       27.74      2.46 o 
   4   4  17      122.70      119.92      3.98 o 
   5   4  17       41.32       37.88      2.49 o 
   6   4  17       27.26       26.89      3.39 o 
  -6   5  17       15.73       10.79      1.37 o 
  -5   5  17        3.73        2.66      1.12 o 
  -4   5  17        4.68        3.55      1.52 o 
  -3   5  17        6.31        8.28      2.04 o 
  -2   5  17      253.81      230.87     24.41 o 
  -1   5  17       22.87       25.96      3.17 o 
   0   5  17        3.35        5.75      2.19 o 
   1   5  17       23.31       25.71      3.84 o 
   2   5  17      255.21      248.10      6.76 o 
   3   5  17        6.43        8.23      1.72 o 
   4   5  17        4.67        5.82      1.28 o 
   5   5  17        3.64        2.81      1.57 o 
   6   5  17       15.83       13.40      3.09 o 
  -5   6  17       15.61       13.07      2.26 o 
  -4   6  17       63.65       65.18      5.75 o 
  -3   6  17       58.92       58.38      4.70 o 
  -2   6  17       39.65       40.39      3.43 o 
  -1   6  17       59.53       74.89      5.35 o 
   0   6  17       41.57       38.32      3.57 o 
   1   6  17       59.51       68.93      3.44 o 
   2   6  17       39.03       49.19      3.71 o 
   3   6  17       59.00       56.89      3.70 o 
   4   6  17       62.75       70.56      3.56 o 
   5   6  17       15.35       13.50      3.27 o 
  -5   7  17       16.11       19.18      3.74 o 
  -4   7  17       33.00       30.93      2.68 o 
  -3   7  17      101.89       98.16      5.63 o 
  -2   7  17       38.84       35.13      8.45 o 
  -1   7  17        3.46        1.42      4.52 o 
   0   7  17       24.05       23.95      2.96 o 
   1   7  17        3.52        2.89      1.28 o 
   2   7  17       38.70       39.11      2.27 o 
   3   7  17      102.57       96.26      6.71 o 
   4   7  17       32.94       24.36      3.09 o 
   5   7  17       15.85       15.26      1.79 o 
  -4   8  17       53.90       67.12      4.59 o 
  -3   8  17      130.11      150.42      8.13 o 
  -2   8  17      166.18      161.41      8.30 o 
  -1   8  17       28.84       31.08      4.23 o 
   0   8  17        1.90        7.32      2.36 o 
   1   8  17       28.92       31.00      3.66 o 
   2   8  17      165.09      144.03      4.17 o 
   3   8  17      130.60      147.84      5.67 o 
   4   8  17       53.79       62.14      3.07 o 
  -3   9  17       36.38       35.22      3.29 o 
  -2   9  17        8.62       10.51      2.49 o 
  -1   9  17       10.50        9.57      2.43 o 
   0   9  17       64.34       53.83      9.37 o 
   1   9  17       10.60        8.45      2.72 o 
   2   9  17        8.42        6.58      2.83 o 
   3   9  17       36.55       35.16      2.23 o 
   1  10  17        2.90        2.37      1.34 o 
   0   0  18       18.01       16.85      3.02 o 
   1   0  18      341.31      312.90      7.62 o 
   2   0  18      527.32      535.33     12.60 o 
   3   0  18       35.39       42.89      4.48 o 
   4   0  18       12.78       10.03      1.90 o 
   5   0  18        8.66        9.21      1.91 o 
   6   0  18       13.81       14.60      2.14 o 
  -6   1  18       31.01       39.89      2.26 o 
  -5   1  18       27.95       34.27      4.37 o 
  -4   1  18       24.34       19.67      2.29 o 
  -3   1  18       54.12       57.92      3.42 o 
  -2   1  18       59.68       66.70      3.61 o 
  -1   1  18      509.66      480.94     23.37 o 
   0   1  18       44.06       48.67      3.03 o 
   1   1  18      511.73      495.56     10.05 o 
   2   1  18       58.62       63.69      3.27 o 
   3   1  18       53.00       57.74      4.22 o 
   4   1  18       24.51       25.36      3.14 o 
   5   1  18       27.14       31.26      2.77 o 
   6   1  18       31.27       44.19      2.24 o 
  -6   2  18        3.99        5.82      1.20 o 
  -5   2  18       59.63       59.97      4.16 o 
  -4   2  18      194.00      184.29      6.70 o 
  -3   2  18        5.92        7.93      2.12 o 
  -2   2  18       84.85       86.45      4.62 o 
  -1   2  18      397.35      397.64     13.21 o 
   0   2  18       78.82       69.34      3.14 o 
   1   2  18      397.37      402.63      9.23 o 
   2   2  18       84.66       81.84      4.17 o 
   3   2  18        5.90        9.31      1.95 o 
   4   2  18      195.98      184.22      5.45 o 
   5   2  18       60.16       63.02      2.51 o 
   6   2  18        3.92        3.37      1.13 o 
  -6   3  18       29.76       35.72      4.85 o 
  -5   3  18        1.17        1.12      1.14 o 
  -4   3  18       23.20       25.95      2.72 o 
  -3   3  18      113.99      108.98      5.12 o 
  -2   3  18      166.84      155.70      8.70 o 
  -1   3  18        7.26        7.96      2.01 o 
   0   3  18      394.36      379.37     12.13 o 
   1   3  18        6.96        6.91      2.80 o 
   2   3  18      163.49      154.54      5.76 o 
   3   3  18      113.89      108.16      4.17 o 
   4   3  18       23.13       29.97      3.53 o 
   5   3  18        1.19        2.30      1.02 o 
   6   3  18       29.21       21.64      3.31 o 
  -5   4  18        9.77        6.93      1.27 o 
  -4   4  18       46.51       55.42      2.95 o 
  -3   4  18        0.94        0.55      1.38 o 
  -2   4  18       11.41       14.02      2.75 o 
  -1   4  18       14.26       14.63      2.56 o 
   0   4  18       21.26       24.19      3.15 o 
   1   4  18       14.77       19.77      2.71 o 
   2   4  18       11.75       14.88      1.94 o 
   3   4  18        1.04        2.23      1.21 o 
   4   4  18       46.22       53.65      2.74 o 
   5   4  18        9.67        5.97      1.23 o 
  -5   5  18       27.92       30.52      4.00 o 
  -4   5  18       24.85       21.14      2.23 o 
  -3   5  18        6.75        6.81      2.17 o 
  -2   5  18       29.45       31.74      2.94 o 
  -1   5  18       12.18       13.39      3.63 o 
   0   5  18       97.85       95.76      6.45 o 
   1   5  18       12.03       10.01      4.22 o 
   2   5  18       29.20       25.17      2.34 o 
   3   5  18        6.83        8.01      1.73 o 
   4   5  18       24.60       26.98      5.00 o 
   5   5  18       28.48       26.17      1.98 o 
  -5   6  18       15.93       22.20      5.26 o 
  -4   6  18       19.65       18.40      3.51 o 
  -3   6  18       19.61       15.06      2.24 o 
  -2   6  18       13.41       18.41      3.85 o 
  -1   6  18       49.55       55.54      5.58 o 
   0   6  18        0.87        1.21      1.71 o 
   1   6  18       50.02       55.29      3.38 o 
   2   6  18       13.58       18.11      1.79 o 
   3   6  18       19.48       15.06      1.55 o 
   4   6  18       19.08       17.93      2.51 o 
   5   6  18       16.44       14.77      3.47 o 
  -4   7  18       10.29       13.80      3.40 o 
  -3   7  18      114.50      116.67      6.87 o 
  -2   7  18      170.32      170.09      9.47 o 
  -1   7  18       96.32       94.26      6.57 o 
   0   7  18        2.35        2.37      1.66 o 
   1   7  18       96.42       90.56      4.57 o 
   2   7  18      169.63      167.61      5.87 o 
   3   7  18      115.28      105.02      6.39 o 
   4   7  18       10.49       11.07      2.11 o 
  -3   8  18       36.49       52.09      4.02 o 
  -2   8  18       22.23       33.02      3.57 o 
  -1   8  18       50.58       55.43      4.58 o 
   0   8  18       14.96       12.79      2.01 o 
   1   8  18       51.46       48.20      2.16 o 
   2   8  18       22.49       29.68      5.41 o 
   3   8  18       36.87       39.49      3.22 o 
  -2   9  18       12.11        7.90      2.09 o 
  -1   9  18       24.60       12.50      4.64 o 
   0   9  18       44.41       41.82      3.46 o 
   1   9  18       24.77       25.76      7.38 o 
   2   9  18       12.23        9.50      1.36 o 
   1   0  19      664.20      647.26     15.33 o 
   2   0  19      226.16      236.01      7.31 o 
   3   0  19        9.31       10.79      2.24 o 
   4   0  19       38.25       41.05      2.75 o 
   5   0  19      131.18      124.36      4.12 o 
   6   0  19       11.99       11.38      1.65 o 
  -6   1  19        8.59        8.40      1.50 o 
  -5   1  19       55.10       56.98      7.39 o 
  -4   1  19       21.07       21.69      3.11 o 
  -3   1  19       48.60       61.92      6.32 o 
  -2   1  19       92.23       92.08      7.73 o 
  -1   1  19        0.43        0.29      1.62 o 
   0   1  19       19.47       22.94      2.21 o 
   1   1  19        0.52        3.01      1.38 o 
   2   1  19       93.58       96.00      4.08 o 
   3   1  19       49.68       56.30      3.81 o 
   4   1  19       21.00       20.55      2.15 o 
   5   1  19       55.67       64.14      4.62 o 
   6   1  19        8.93        7.74      1.28 o 
  -5   2  19       19.11       18.72      1.76 o 
  -4   2  19      164.73      157.38      5.66 o 
  -3   2  19      111.28      106.99      4.41 o 
  -2   2  19       87.27       84.41      4.01 o 
  -1   2  19       38.19       50.10      3.57 o 
   0   2  19       37.55       37.63      3.83 o 
   1   2  19       39.05       52.74      4.02 o 
   2   2  19       88.22       84.28      6.16 o 
   3   2  19      110.68      108.60      5.06 o 
   4   2  19      164.74      156.27      5.15 o 
   5   2  19       19.00       19.34      2.34 o 
  -5   3  19       45.57       49.55      2.25 o 
  -4   3  19       32.84       38.72      2.44 o 
  -3   3  19      116.23      117.24      4.48 o 
  -2   3  19       24.55       26.08      2.83 o 
  -1   3  19       31.49       32.08      2.64 o 
   0   3  19       14.11       12.23      1.93 o 
   1   3  19       31.78       35.06      2.96 o 
   2   3  19       24.59       28.33      3.02 o 
   3   3  19      116.77      116.31      5.83 o 
   4   3  19       32.73       36.08      2.78 o 
   5   3  19       46.58       47.55      5.42 o 
  -5   4  19       12.69       11.68      1.32 o 
  -4   4  19        3.14        3.06      1.29 o 
  -3   4  19       11.47        7.41      1.64 o 
  -2   4  19       27.83       28.18      2.47 o 
  -1   4  19       94.97       97.17      9.67 o 
   0   4  19       90.33       86.22     13.30 o 
   1   4  19       93.82      101.43      4.67 o 
   2   4  19       27.65       37.24      3.58 o 
   3   4  19       11.54        9.99      1.44 o 
   4   4  19        3.41        3.65      1.17 o 
   5   4  19       12.24       10.38      1.17 o 
  -5   5  19        0.52        1.52      0.80 o 
  -4   5  19       35.18       36.59      5.01 o 
  -3   5  19      197.65      181.08      7.55 o 
  -2   5  19      134.66      125.39      8.14 o 
  -1   5  19       76.75       81.49      6.80 o 
   0   5  19       10.42       15.91      2.61 o 
   1   5  19       76.74       79.57      4.04 o 
   2   5  19      132.85      125.50      4.74 o 
   3   5  19      198.02      181.78      4.55 o 
   4   5  19       35.44       36.87      3.44 o 
   5   5  19        0.58       -0.28      1.22 o 
  -4   6  19       13.25       13.33      2.11 o 
  -3   6  19       19.98       19.33      4.04 o 
  -2   6  19      230.18      228.28     11.06 o 
  -1   6  19       19.04       20.43      3.69 o 
   0   6  19       30.66       40.39      3.23 o 
   1   6  19       19.62       19.41      2.24 o 
   2   6  19      229.19      205.43      5.21 o 
   3   6  19       20.28       19.13      2.51 o 
   4   6  19       13.28       11.85      1.93 o 
  -3   7  19        5.58        5.27      4.45 o 
  -2   7  19      181.79      175.76      8.70 o 
  -1   7  19       33.55       38.04      4.03 o 
   0   7  19        3.43        3.69      2.01 o 
   1   7  19       33.41       36.11      6.10 o 
   2   7  19      181.36      165.31      5.74 o 
   3   7  19        5.79        9.66      1.81 o 
  -2   8  19       70.78       78.68      8.21 o 
  -1   8  19       12.52        8.68      4.19 o 
   0   8  19        3.10        1.92      1.42 o 
   1   8  19       12.64        9.50      1.58 o 
   2   8  19       70.66       86.57      5.11 o 
   0   0  20      231.68      217.21     13.91 o 
   1   0  20       95.53       99.53      3.93 o 
   2   0  20      146.42      136.53      4.49 o 
   3   0  20       46.19       52.59      4.88 o 
   4   0  20        3.52        7.45      2.51 o 
   5   0  20        9.71        9.74      1.34 o 
  -5   1  20       32.95       32.40      2.99 o 
  -4   1  20      409.78      388.77     11.69 o 
  -3   1  20      297.37      300.33      8.01 o 
  -2   1  20      180.29      180.70      5.85 o 
  -1   1  20      185.35      174.02      7.06 o 
   0   1  20        7.01        8.62      1.66 o 
   1   1  20      184.24      166.56      5.55 o 
   2   1  20      179.58      171.00      5.62 o 
   3   1  20      299.14      300.25      8.19 o 
   4   1  20      410.74      381.40     13.03 o 
   5   1  20       33.45       26.56      2.51 o 
  -5   2  20        3.83        3.73      1.79 o 
  -4   2  20      138.96      140.00      4.25 o 
  -3   2  20        0.77        2.58      1.51 o 
  -2   2  20       29.90       37.16      8.97 o 
  -1   2  20       23.80       25.00      2.60 o 
   0   2  20        2.70        2.86      1.55 o 
   1   2  20       24.83       23.09      2.02 o 
   2   2  20       29.79       29.79      3.15 o 
   3   2  20        0.71        2.20      1.53 o 
   4   2  20      138.23      136.34      5.05 o 
   5   2  20        4.01        4.46      1.08 o 
  -5   3  20        7.99        8.11      2.97 o 
  -4   3  20       13.84       10.13      1.51 o 
  -3   3  20       25.86       24.30      2.50 o 
  -2   3  20       63.55       68.75      4.34 o 
  -1   3  20      152.59      158.39      5.82 o 
   0   3  20       39.34       40.52      2.87 o 
   1   3  20      151.60      155.02      8.88 o 
   2   3  20       64.26       64.63      4.42 o 
   3   3  20       25.29       29.33      2.55 o 
   4   3  20       13.85        9.98      1.25 o 
   5   3  20        8.06        3.78      0.98 o 
  -4   4  20        6.51        6.21      1.27 o 
  -3   4  20      239.82      210.76      8.04 o 
  -2   4  20      188.00      165.80      8.71 o 
  -1   4  20       42.50       47.77      6.19 o 
   0   4  20      230.20      185.21    103.40 o 
   1   4  20       43.26       51.90      6.21 o 
   2   4  20      187.56      169.38      6.22 o 
   3   4  20      240.83      206.11      9.05 o 
   4   4  20        6.49        6.15      1.06 o 
  -4   5  20       22.38       20.97      4.46 o 
  -3   5  20       33.18       27.17      5.33 o 
  -2   5  20       45.25       36.25      2.76 o 
  -1   5  20      104.71      109.60      7.33 o 
   0   5  20       30.41       34.73     18.78 o 
   1   5  20      104.61      100.78      5.49 o 
   2   5  20       44.68       36.26      4.08 o 
   3   5  20       33.25       31.06      3.18 o 
   4   5  20       22.89       25.72      5.94 o 
  -3   6  20       42.41       42.90      3.40 o 
  -2   6  20       90.63       92.34      6.14 o 
  -1   6  20        9.29        6.19      2.70 o 
   0   6  20        3.96        4.71      1.87 o 
   1   6  20        9.30        7.92      1.60 o 
   2   6  20       90.13       91.91      5.69 o 
   3   6  20       42.57       43.44      3.53 o 
  -3   7  20       42.34       45.13      3.60 o 
  -2   7  20       14.19       18.30      2.69 o 
  -1   7  20        3.01        2.23      2.00 o 
   0   7  20        0.12        1.16      1.41 o 
   1   7  20        2.91        2.04      1.32 o 
   2   7  20       14.04       11.15      1.88 o 
   3   7  20       42.12       46.44      3.59 o 
  -1   8  20        9.11        6.45      1.45 o 
   0   8  20       16.84       10.01      1.60 o 
   1   0  21       57.78       66.20      4.61 o 
   2   0  21        7.13        6.91      1.74 o 
   3   0  21       31.67       26.06      2.80 o 
   4   0  21        6.73        6.43      1.76 o 
  -4   1  21      152.57      146.24      5.25 o 
  -3   1  21      177.82      173.81      4.94 o 
  -2   1  21       77.34       78.66      4.10 o 
  -1   1  21       29.34       31.43      2.21 o 
   0   1  21        0.64        1.69      1.31 o 
   1   1  21       28.96       28.11      2.11 o 
   2   1  21       78.57       78.75      4.62 o 
   3   1  21      177.97      171.82      6.67 o 
   4   1  21      153.03      144.74      5.44 o 
  -4   2  21       92.18       90.71      4.47 o 
  -3   2  21       51.64       49.86      2.58 o 
  -2   2  21       66.47       68.91      3.19 o 
  -1   2  21       59.80       61.09      3.65 o 
   0   2  21       26.95       26.30      2.42 o 
   1   2  21       60.13       57.07     10.53 o 
   2   2  21       65.80       70.46      6.98 o 
   3   2  21       51.42       47.73      2.96 o 
   4   2  21       91.80      108.68     10.11 o 
  -4   3  21       95.22       86.74      3.11 o 
  -3   3  21       30.74       30.33      5.31 o 
  -2   3  21       10.74        8.63      1.59 o 
  -1   3  21       25.41       18.63      3.48 o 
   0   3  21       16.42       15.57      2.37 o 
   1   3  21       25.28       20.18      2.75 o 
   2   3  21       10.88       12.66      2.22 o 
   3   3  21       30.48       27.70      5.38 o 
   4   3  21       96.35       94.75      4.23 o 
  -4   4  21       28.04       30.53      5.78 o 
  -3   4  21       58.37       62.53      2.81 o 
  -2   4  21       41.94       43.51      9.37 o 
  -1   4  21       27.04       22.89      6.77 o 
   0   4  21       11.16       11.46      3.17 o 
   1   4  21       26.92       24.21      2.23 o 
   2   4  21       42.26       41.11      2.73 o 
   3   4  21       58.58       56.90      2.61 o 
   4   4  21       27.80       27.52      3.41 o 
  -3   5  21       20.00       27.24      6.72 o 
  -2   5  21       99.85       99.68      8.12 o 
  -1   5  21       23.38       23.90      3.20 o 
   0   5  21       39.57       46.92      4.02 o 
   1   5  21       23.76       16.18      1.93 o 
   2   5  21       98.72      102.63      3.81 o 
   3   5  21       19.70       13.93      1.56 o 
  -2   6  21      118.58      115.66      6.46 o 
  -1   6  21       50.69       59.52      5.35 o 
   0   6  21       31.12       18.61      2.96 o 
   1   6  21       51.46       58.97      4.33 o 
   2   6  21      119.00      116.93      5.55 o 
  -1   7  21        4.43        2.93      1.39 o 
   0   7  21       17.74       11.73      2.20 o 
   1   7  21        4.38        2.91      1.20 o 
   0   0  22        7.76        7.48      2.33 o 
   1   0  22        0.22        1.85      1.22 o 
   2   0  22        0.02        0.12      0.96 o 
   3   0  22        2.10        1.25      1.96 o 
   4   0  22       19.24       15.58      1.84 o 
  -4   1  22        1.65        1.65      1.49 o 
  -3   1  22      150.46      139.43      6.84 o 
  -2   1  22       53.22       52.96      2.31 o 
  -1   1  22       51.33       48.19      2.28 o 
   0   1  22       54.49       54.51      2.77 o 
   1   1  22       51.02       40.99      3.06 o 
   2   1  22       52.90       56.04      4.19 o 
   3   1  22      150.72      156.12      8.49 o 
   4   1  22        1.55        1.77      1.48 o 
  -4   2  22       59.29       62.46      5.96 o 
  -3   2  22       30.67       37.13      2.47 o 
  -2   2  22        0.50        0.03      1.00 o 
  -1   2  22       37.07       31.24      5.83 o 
   0   2  22       71.75       73.08      3.01 o 
   1   2  22       36.25       28.50      2.83 o 
   2   2  22        0.50        0.64      1.70 o 
   3   2  22       31.06       47.31      2.85 o 
   4   2  22       58.53       55.79      3.47 o 
  -3   3  22       25.85       22.22      3.59 o 
  -2   3  22       28.71       27.90      5.84 o 
  -1   3  22       17.22       10.33      1.42 o 
   0   3  22        0.79       -0.17      1.79 o 
   1   3  22       17.00       13.04      5.38 o 
   2   3  22       29.06       22.62      2.45 o 
   3   3  22       26.18       31.51      9.80 o 
  -3   4  22       53.10       50.13      2.77 o 
  -2   4  22       32.78       39.96      4.30 o 
  -1   4  22        5.23        4.42      1.61 o 
   0   4  22        3.74        3.38      1.71 o 
   1   4  22        5.13        3.34      2.08 o 
   2   4  22       32.25       41.00      2.79 o 
   3   4  22       52.63       52.30      3.04 o 
  -2   5  22       29.00       26.72      8.26 o 
  -1   5  22       25.13       22.44      6.52 o 
   0   5  22       25.74       18.04      2.29 o 
   1   5  22       25.34       14.26      2.12 o 
   2   5  22       29.13       30.76      8.65 o 
  -1   6  22       56.65       61.83      3.64 o 
   0   6  22       17.94       24.26      7.07 o 
   1   6  22       56.30       56.60      3.48 o 
   1   0  23        1.63        1.67      0.92 o 
   2   0  23       42.72       42.41      3.02 o 
   3   0  23        5.78        4.84      1.38 o 
  -3   1  23       91.99       84.53      7.82 o 
  -2   1  23       33.04       34.12      2.44 o 
  -1   1  23       25.57       22.65      3.59 o 
   0   1  23        6.78        4.82      1.16 o 
   1   1  23       25.44       18.58      4.48 o 
   2   1  23       32.95       39.10      2.62 o 
   3   1  23       91.60       91.30      8.89 o 
  -3   2  23       65.98       52.34      5.09 o 
  -2   2  23        3.38        4.40      1.13 o 
  -1   2  23        0.87        0.74      0.87 o 
   0   2  23        3.02        4.39      1.33 o 
   1   2  23        0.95        0.22      1.30 o 
   2   2  23        3.55        4.84      1.58 o 
   3   2  23       66.41       60.98      7.74 o 
  -2   3  23        6.30        2.78      1.09 o 
  -1   3  23       14.39       12.66      2.48 o 
   0   3  23       74.11       76.76      6.64 o 
   1   3  23       14.34       10.70      3.11 o 
   2   3  23        6.23        3.44      1.36 o 
  -1   4  23        2.11        2.54      2.37 o 
   0   4  23        7.57        6.73      1.65 o 
   1   4  23        1.93        3.02      1.37 o 
   0   0  24       26.38       16.44      4.14 o 
   1   0  24       55.20       56.46      5.67 o 
  -1   1  24        8.40        5.15      1.45 o 
   0   1  24        5.60        5.13      1.16 o 
   1   1  24        8.45        7.12      3.11 o 
  -1   2  24       30.49       30.02      1.82 o 
   0   2  24        1.01        0.20      1.24 o 
   1   2  24       30.52       18.39      8.12 o 
                                                 
